# Supplementary material for: Mendelian randomization analysis to investigate the gut microbiome in oral and oropharyngeal cancer
Source: Front Cell Infect Microbiol. 2024 Jan 4;13:1210807. doi: 10.3389/fcimb.2023.1210807 (PMC10794669; doi:10.3389/fcimb.2023.1210807)
Supplement: Supplementary file 1 [file Table_1.xlsx]

## Sheet: Table S1
outcomeid	exposure	exposureid	outcome	exposure	main analysis (Using the genome-wide p-value threshold)								secondary analysis (Using the lenient p-value threshold)
					method	nsnp	b	se	pval	or	or_lci95	or_uci95	method	nsnp	b	se	pval	Heterogenenity		Pleiotropy
																		IVW test P-value	MR-egger P-value	MR-egger P-value
ieu-b-89	phylum.Actinobacteria.id.400	ebi-a-GCST90017110	Oral cavity and pharyngeal cancer || id:ieu-b-89	|| id:ebi-a-GCST90017110	Wald ratio	1	-0.41545	0.623175	0.504985	0.660043	0.194587	2.23887	Inverse variance weighted	17	0.128323	0.196632	0.514011	0.593273	0.523855	0.824458
ieu-b-94			Oral cavity cancer || id:ieu-b-94	|| id:ebi-a-GCST90017110	Wald ratio	1	-0.311588	0.761659	0.682473	0.732283	0.164567	3.25849	Inverse variance weighted	17	0.36175	0.296182	0.221943	0.0889966	0.0651876	0.894949
ieu-b-96			Oropharyngeal cancer || id:ieu-b-96	|| id:ebi-a-GCST90017110	Wald ratio	1	-0.761659	0.81936	0.35259	0.466891	0.093705	2.32632	Inverse variance weighted	17	-0.161813	0.261092	0.535419	0.929617	0.94254	0.312916
ieu-b-90			Oral cavity and pharyngeal cancer || id:ieu-b-90	|| id:ebi-a-GCST90017110	Wald ratio	1	-0.0115403	0.634715	0.985494	0.988526	0.28491	3.4298	Inverse variance weighted	17	0.0488275	0.210651	0.816699	0.393504	0.329758	0.822008
ieu-b-93			Oral cavity cancer || id:ieu-b-93	|| id:ebi-a-GCST90017110	Wald ratio	1	0.646256	0.773199	0.403256	1.90838	0.419281	8.68611	Inverse variance weighted	17	0.215428	0.250924	0.390596	0.655543	0.650162	0.369587
ieu-b-97			Oropharyngeal cancer || id:ieu-b-97	|| id:ebi-a-GCST90017110	Wald ratio	1	-0.496232	0.80782	0.539027	0.60882	0.124985	2.96564	Inverse variance weighted	17	-0.0244862	0.277395	0.92966	0.307198	0.3129	0.323226
ieu-b-4962			Oral and oropharyngeal cancer || id:ieu-b-4962	|| id:ebi-a-GCST90017110	Wald ratio	1	-0.00121886	0.00137648	0.375891	0.998782	0.996091	1.00148	Inverse variance weighted	17	-0.000234726	0.00049717	0.636838	0.549885	0.491169	0.661284
ieu-b-4961			Oral cavity cancer || id:ieu-b-4961	|| id:ebi-a-GCST90017110	Wald ratio	1	-0.000555202	0.000899766	0.537201	0.999445	0.997684	1.00121	Inverse variance weighted	17	8.63082e-05	0.000330778	0.794151	0.413571	0.357056	0.68072
ieu-b-4968			Oropharyngeal cancer || id:ieu-b-4968	|| id:ebi-a-GCST90017110	Wald ratio	1	-0.000814852	0.00105769	0.44106	0.999185	0.997116	1.00126	Inverse variance weighted	17	-0.00030073	0.000407264	0.460262	0.313219	0.258081	0.781137
ieu-b-89	genus.Bifidobacterium.id.436	ebi-a-GCST90016970	Oral cavity and pharyngeal cancer || id:ieu-b-89	|| id:ebi-a-GCST90016970	Inverse variance weighted	2	0.31349	0.372498	0.400019	1.36819	0.65928	2.83938	MR Egger	17	1.04842	0.461712	0.0383295	0.623438	0.995071	0.00873617
ieu-b-94			Oral cavity cancer || id:ieu-b-94	|| id:ebi-a-GCST90016970	Inverse variance weighted	2	0.265489	0.465127	0.568143	1.30407	0.524054	3.24507	Inverse variance weighted	17	-0.189263	0.203383	0.352073	0.75481	0.948478	0.0502495
ieu-b-96			Oropharyngeal cancer || id:ieu-b-96	|| id:ebi-a-GCST90016970	Inverse variance weighted	2	0.130554	0.817923	0.873183	1.13946	0.229334	5.66147	Inverse variance weighted	17	-0.34794	0.220066	0.113862	0.75842	0.94963	0.0506182
ieu-b-90			Oral cavity and pharyngeal cancer || id:ieu-b-90	|| id:ebi-a-GCST90016970	Inverse variance weighted	2	-0.166265	0.387625	0.667972	0.846822	0.396132	1.81028	Inverse variance weighted	17	-0.021334	0.172188	0.901395	0.959252	0.941829	0.742178
ieu-b-93			Oral cavity cancer || id:ieu-b-93	|| id:ebi-a-GCST90016970	Inverse variance weighted	2	0.416081	0.577288	0.471063	1.51601	0.488994	4.70002	Inverse variance weighted	17	0.105781	0.210988	0.616115	0.766327	0.703925	0.964354
ieu-b-97			Oropharyngeal cancer || id:ieu-b-97	|| id:ebi-a-GCST90016970	Inverse variance weighted	2	-0.707708	0.494143	0.152089	0.492772	0.187078	1.29798	Inverse variance weighted	17	-0.0750759	0.217539	0.730008	0.889407	0.863876	0.598989
ieu-b-4962			Oral and oropharyngeal cancer || id:ieu-b-4962	|| id:ebi-a-GCST90016970	Inverse variance weighted	2	-0.00161374	0.000929369	0.0824956	0.998388	0.996571	1.00021	Inverse variance weighted	18	-0.00109864	0.000407912	0.00707425	0.887692	0.852344	0.759858
ieu-b-4961			Oral cavity cancer || id:ieu-b-4961	|| id:ebi-a-GCST90016970	Inverse variance weighted	2	-0.000531741	0.000607473	0.381394	0.999468	0.998279	1.00066	Inverse variance weighted	18	-0.000347847	0.000266639	0.192042	0.624409	0.572382	0.627801
ieu-b-4968			Oropharyngeal cancer || id:ieu-b-4968	|| id:ebi-a-GCST90016970	Inverse variance weighted	2	-0.00123075	0.000714131	0.0848112	0.99877	0.997373	1.00017	Inverse variance weighted	18	-0.000797923	0.00031344	0.0109061	0.980086	0.989712	0.25286
ieu-b-89	class.Actinobacteria.id.419	ebi-a-GCST90016908	Oral cavity and pharyngeal cancer || id:ieu-b-89	|| id:ebi-a-GCST90016908	Wald ratio	1	0.188359	0.439505	0.668235	1.20727	0.51014	2.85705	Inverse variance weighted	21	-0.0915942	0.178639	0.608138	0.124349	0.103142	0.632798
ieu-b-94			Oral cavity cancer || id:ieu-b-94	|| id:ebi-a-GCST90016908	Wald ratio	1	0.34981	0.547139	0.522599	1.4188	0.485497	4.14624	Inverse variance weighted	21	-0.0883105	0.195105	0.650814	0.364183	0.306263	0.955734
ieu-b-96			Oropharyngeal cancer || id:ieu-b-96	|| id:ebi-a-GCST90016908	Wald ratio	1	-0.269085	0.583017	0.644412	0.764078	0.243705	2.39559	Inverse variance weighted	21	-0.239048	0.229322	0.297219	0.199877	0.202883	0.337524
ieu-b-90			Oral cavity and pharyngeal cancer || id:ieu-b-90	|| id:ebi-a-GCST90016908	Wald ratio	1	-0.00896949	0.457444	0.984356	0.991071	0.404315	2.42934	Inverse variance weighted	21	-0.134074	0.161845	0.407439	0.570494	0.527941	0.567182
ieu-b-93			Oral cavity cancer || id:ieu-b-93	|| id:ebi-a-GCST90016908	Wald ratio	1	0.726529	0.556109	0.191399	2.06789	0.695278	6.15031	Inverse variance weighted	21	0.12151	0.19787	0.539154	0.860587	0.818781	0.965216
ieu-b-97			Oropharyngeal cancer || id:ieu-b-97	|| id:ebi-a-GCST90016908	Wald ratio	1	-0.681682	0.583017	0.242311	0.505766	0.161315	1.58571	Inverse variance weighted	21	-0.328822	0.234446	0.160752	0.161899	0.168642	0.319637
ieu-b-4962			Oral and oropharyngeal cancer || id:ieu-b-4962	|| id:ebi-a-GCST90016908	Wald ratio	1	-0.00156248	0.00111007	0.159266	0.998439	0.996269	1.00061	Inverse variance weighted	22	-0.000932789	0.000388974	0.0164814	0.564152	0.501388	0.915883
ieu-b-4961			Oral cavity cancer || id:ieu-b-4961	|| id:ebi-a-GCST90016908	Wald ratio	1	-0.000665725	0.000725591	0.358884	0.999334	0.997914	1.00076	Inverse variance weighted	22	-0.00023547	0.000254267	0.354408	0.654841	0.599007	0.775279
ieu-b-4968			Oropharyngeal cancer || id:ieu-b-4968	|| id:ebi-a-GCST90016908	Wald ratio	1	-0.00104383	0.000852976	0.221044	0.998957	0.997288	1.00063	Inverse variance weighted	22	-0.000765126	0.000298888	0.0104699	0.743453	0.689119	0.89135
ieu-b-89	family.Bifidobacteriaceae.id.433	ebi-a-GCST90016929	Oral cavity and pharyngeal cancer || id:ieu-b-89	|| id:ebi-a-GCST90016929	Inverse variance weighted	2	0.320942	0.380446	0.398896	1.37843	0.653945	2.90553	Inverse variance weighted	20	-0.216651	0.16168	0.180246	0.679907	0.809803	0.101876
ieu-b-94			Oral cavity cancer || id:ieu-b-94	|| id:ebi-a-GCST90016929	Inverse variance weighted	2	0.270826	0.475067	0.568624	1.31105	0.516693	3.32662	Inverse variance weighted	20	-0.085575	0.198305	0.666081	0.633229	0.666504	0.248107
ieu-b-96			Oropharyngeal cancer || id:ieu-b-96	|| id:ebi-a-GCST90016929	Inverse variance weighted	2	0.135429	0.835002	0.871157	1.14503	0.222868	5.8828	Inverse variance weighted	20	-0.485612	0.215501	0.0242334	0.891503	0.923163	0.221679
ieu-b-90			Oral cavity and pharyngeal cancer || id:ieu-b-90	|| id:ebi-a-GCST90016929	Inverse variance weighted	2	-0.170686	0.395894	0.666367	0.843086	0.388043	1.83174	Inverse variance weighted	20	-0.0600434	0.16934	0.722909	0.866699	0.825524	0.89726
ieu-b-93			Oral cavity cancer || id:ieu-b-93	|| id:ebi-a-GCST90016929	Inverse variance weighted	2	0.423516	0.590658	0.473359	1.52732	0.479902	4.86081	Inverse variance weighted	20	0.167653	0.206052	0.41585	0.941166	0.949038	0.326691
ieu-b-97			Oropharyngeal cancer || id:ieu-b-97	|| id:ebi-a-GCST90016929	Inverse variance weighted	2	-0.723209	0.504687	0.151862	0.485193	0.180433	1.3047	Inverse variance weighted	20	-0.233467	0.249503	0.349412	0.140298	0.118407	0.596874
ieu-b-4962			Oral and oropharyngeal cancer || id:ieu-b-4962	|| id:ebi-a-GCST90016929	Inverse variance weighted	2	-0.00164881	0.000949074	0.0823373	0.998353	0.996497	1.00021	Inverse variance weighted	21	-0.000849043	0.000401788	0.0345869	0.621571	0.559765	0.851473
ieu-b-4961			Oral cavity cancer || id:ieu-b-4961	|| id:ebi-a-GCST90016929	Inverse variance weighted	2	-0.000542535	0.000620353	0.381814	0.999458	0.998243	1.00067	Inverse variance weighted	21	-0.00021163	0.000267107	0.428183	0.415803	0.36685	0.658706
ieu-b-4968			Oropharyngeal cancer || id:ieu-b-4968	|| id:ebi-a-GCST90016929	Inverse variance weighted	2	-0.00125824	0.000729272	0.0844666	0.998743	0.997316	1.00017	Inverse variance weighted	21	-0.000645994	0.000308733	0.0364024	0.734125	0.683509	0.742464
ieu-b-89	order.Bifidobacteriales.id.432	ebi-a-GCST90017093	Oral cavity and pharyngeal cancer || id:ieu-b-89	|| id:ebi-a-GCST90017093	Inverse variance weighted	2	0.320942	0.380446	0.398896	1.37843	0.653945	2.90553	Inverse variance weighted	20	-0.216651	0.16168	0.180246	0.679907	0.809803	0.101876
ieu-b-94			Oral cavity cancer || id:ieu-b-94	|| id:ebi-a-GCST90017093	Inverse variance weighted	2	0.270826	0.475067	0.568624	1.31105	0.516693	3.32662	Inverse variance weighted	20	-0.085575	0.198305	0.666081	0.633229	0.666504	0.248107
ieu-b-96			Oropharyngeal cancer || id:ieu-b-96	|| id:ebi-a-GCST90017093	Inverse variance weighted	2	0.135429	0.835002	0.871157	1.14503	0.222868	5.8828	Inverse variance weighted	20	-0.485612	0.215501	0.0242334	0.891503	0.923163	0.221679
ieu-b-90			Oral cavity and pharyngeal cancer || id:ieu-b-90	|| id:ebi-a-GCST90017093	Inverse variance weighted	2	-0.170686	0.395894	0.666367	0.843086	0.388043	1.83174	Inverse variance weighted	20	-0.0600434	0.16934	0.722909	0.866699	0.825524	0.89726
ieu-b-93			Oral cavity cancer || id:ieu-b-93	|| id:ebi-a-GCST90017093	Inverse variance weighted	2	0.423516	0.590658	0.473359	1.52732	0.479902	4.86081	Inverse variance weighted	20	0.167653	0.206052	0.41585	0.941166	0.949038	0.326691
ieu-b-97			Oropharyngeal cancer || id:ieu-b-97	|| id:ebi-a-GCST90017093	Inverse variance weighted	2	-0.723209	0.504687	0.151862	0.485193	0.180433	1.3047	Inverse variance weighted	20	-0.233467	0.249503	0.349412	0.140298	0.118407	0.596874
ieu-b-4962			Oral and oropharyngeal cancer || id:ieu-b-4962	|| id:ebi-a-GCST90017093	Inverse variance weighted	2	-0.00164881	0.000949074	0.0823373	0.998353	0.996497	1.00021	Inverse variance weighted	21	-0.000849043	0.000401788	0.0345869	0.621571	0.559765	0.851473
ieu-b-4961			Oral cavity cancer || id:ieu-b-4961	|| id:ebi-a-GCST90017093	Inverse variance weighted	2	-0.000542535	0.000620353	0.381814	0.999458	0.998243	1.00067	Inverse variance weighted	21	-0.00021163	0.000267107	0.428183	0.415803	0.36685	0.658706
ieu-b-4968			Oropharyngeal cancer || id:ieu-b-4968	|| id:ebi-a-GCST90017093	Inverse variance weighted	2	-0.00125824	0.000729272	0.0844666	0.998743	0.997316	1.00017	Inverse variance weighted	21	-0.000645994	0.000308733	0.0364024	0.734125	0.683509	0.742464
ieu-b-89	family.Gastranaerophilales.unknown.id.1000001214	ebi-a-GCST90016953	Oral cavity and pharyngeal cancer || id:ieu-b-89	|| id:ebi-a-GCST90016953	Wald ratio	1	-0.317715	0.417391	0.446541	0.72781	0.321165	1.64933	Inverse variance weighted	9	0.0313707	0.155011	0.839622	0.550217	0.444262	0.889244
ieu-b-94			Oral cavity cancer || id:ieu-b-94	|| id:ebi-a-GCST90016953	Wald ratio	1	-0.479688	0.510837	0.347718	0.618976	0.227427	1.68464	Inverse variance weighted	9	0.20377	0.191554	0.287432	0.74143	0.663508	0.684895
ieu-b-96			Oropharyngeal cancer || id:ieu-b-96	|| id:ebi-a-GCST90016953	Wald ratio	1	-0.311486	0.554445	0.574254	0.732358	0.247042	2.17108	Inverse variance weighted	9	-0.135645	0.206246	0.510742	0.589646	0.482448	0.911068
ieu-b-90			Oral cavity and pharyngeal cancer || id:ieu-b-90	|| id:ebi-a-GCST90016953	Wald ratio	1	0.959376	0.42985	0.0256226	2.61007	1.12397	6.06105	Inverse variance weighted	9	0.279866	0.163306	0.0865736	0.489314	0.393806	0.765538
ieu-b-93			Oral cavity cancer || id:ieu-b-93	|| id:ebi-a-GCST90016953	Wald ratio	1	0.679039	0.529526	0.199719	1.97198	0.698492	5.5673	Inverse variance weighted	9	0.149611	0.249912	0.549404	0.127388	0.0966618	0.624755
ieu-b-97			Oropharyngeal cancer || id:ieu-b-97	|| id:ebi-a-GCST90016953	Wald ratio	1	1.28332	0.548215	0.0192369	3.6086	1.23222	10.5679	Inverse variance weighted	9	0.396597	0.231201	0.0862761	0.267336	0.191378	0.917495
ieu-b-4962			Oral and oropharyngeal cancer || id:ieu-b-4962	|| id:ebi-a-GCST90016953	Wald ratio	1	-0.000606106	0.00110723	0.584099	0.999394	0.997228	1.00157	Inverse variance weighted	9	0.000366505	0.000404292	0.364653	0.653322	0.590756	0.559321
ieu-b-4961			Oral cavity cancer || id:ieu-b-4961	|| id:ebi-a-GCST90016953	Wald ratio	1	-9.50648e-05	0.000723831	0.89551	0.999905	0.998487	1.00132	Weighted median	9	0.000274177	0.000426219	0.520044	0.0142586	0.0116564	0.545001
ieu-b-4968			Oropharyngeal cancer || id:ieu-b-4968	|| id:ebi-a-GCST90016953	Wald ratio	1	-0.000810723	0.000850792	0.340639	0.99919	0.997525	1.00086	Inverse variance weighted	9	-5.94151e-05	0.000310669	0.84833	0.891248	0.826444	0.896091
ieu-b-89	genus.Gastranaerophilales.unknown.id.1000001215	ebi-a-GCST90017077	Oral cavity and pharyngeal cancer || id:ieu-b-89	|| id:ebi-a-GCST90017077	Wald ratio	1	-0.317715	0.417391	0.446541	0.72781	0.321165	1.64933	Inverse variance weighted	9	0.0313707	0.155011	0.83962	0.550217	0.444262	0.889241
ieu-b-94			Oral cavity cancer || id:ieu-b-94	|| id:ebi-a-GCST90017077	Wald ratio	1	-0.479688	0.510837	0.347718	0.618976	0.227427	1.68464	Inverse variance weighted	9	0.20377	0.191554	0.287431	0.74143	0.663508	0.684891
ieu-b-96			Oropharyngeal cancer || id:ieu-b-96	|| id:ebi-a-GCST90017077	Wald ratio	1	-0.311486	0.554445	0.574254	0.732358	0.247042	2.17108	Inverse variance weighted	9	-0.135645	0.206246	0.510742	0.589646	0.482448	0.911067
ieu-b-90			Oral cavity and pharyngeal cancer || id:ieu-b-90	|| id:ebi-a-GCST90017077	Wald ratio	1	0.959376	0.42985	0.0256226	2.61007	1.12397	6.06105	Inverse variance weighted	9	0.279866	0.163306	0.0865739	0.489314	0.393806	0.765534
ieu-b-93			Oral cavity cancer || id:ieu-b-93	|| id:ebi-a-GCST90017077	Wald ratio	1	0.679039	0.529526	0.199719	1.97198	0.698492	5.5673	Inverse variance weighted	9	0.149611	0.249912	0.549404	0.127388	0.0966619	0.624753
ieu-b-97			Oropharyngeal cancer || id:ieu-b-97	|| id:ebi-a-GCST90017077	Wald ratio	1	1.28332	0.548215	0.0192369	3.6086	1.23222	10.5679	Inverse variance weighted	9	0.396597	0.231201	0.0862765	0.267336	0.191379	0.917498
ieu-b-4962			Oral and oropharyngeal cancer || id:ieu-b-4962	|| id:ebi-a-GCST90017077	Wald ratio	1	-0.000606106	0.00110723	0.584099	0.999394	0.997228	1.00157	Inverse variance weighted	9	0.000366505	0.000404292	0.364652	0.653322	0.590755	0.559323
ieu-b-4961			Oral cavity cancer || id:ieu-b-4961	|| id:ebi-a-GCST90017077	Wald ratio	1	-9.50648e-05	0.000723831	0.89551	0.999905	0.998487	1.00132	Weighted median	9	0.000274177	0.000411433	0.505156	0.0142586	0.0116563	0.545002
ieu-b-4968			Oropharyngeal cancer || id:ieu-b-4968	|| id:ebi-a-GCST90017077	Wald ratio	1	-0.000810723	0.000850792	0.340639	0.99919	0.997525	1.00086	Inverse variance weighted	9	-5.94151e-05	0.000310669	0.848332	0.891248	0.826444	0.896095
ieu-b-89	order.Gastranaerophilales.id.1591	ebi-a-GCST90017100	Oral cavity and pharyngeal cancer || id:ieu-b-89	|| id:ebi-a-GCST90017100	Wald ratio	1	-0.317715	0.417391	0.446541	0.72781	0.321165	1.64933	Inverse variance weighted	9	0.0313707	0.155011	0.839622	0.550217	0.444262	0.889241
ieu-b-94			Oral cavity cancer || id:ieu-b-94	|| id:ebi-a-GCST90017100	Wald ratio	1	-0.479688	0.510837	0.347718	0.618976	0.227427	1.68464	Inverse variance weighted	9	0.20377	0.191554	0.287432	0.74143	0.663508	0.684891
ieu-b-96			Oropharyngeal cancer || id:ieu-b-96	|| id:ebi-a-GCST90017100	Wald ratio	1	-0.311486	0.554445	0.574254	0.732358	0.247042	2.17108	Inverse variance weighted	9	-0.135645	0.206246	0.510742	0.589646	0.482448	0.911067
ieu-b-90			Oral cavity and pharyngeal cancer || id:ieu-b-90	|| id:ebi-a-GCST90017100	Wald ratio	1	0.959376	0.42985	0.0256226	2.61007	1.12397	6.06105	Inverse variance weighted	9	0.279866	0.163306	0.0865736	0.489314	0.393806	0.765534
ieu-b-93			Oral cavity cancer || id:ieu-b-93	|| id:ebi-a-GCST90017100	Wald ratio	1	0.679039	0.529526	0.199719	1.97198	0.698492	5.5673	Inverse variance weighted	9	0.149611	0.249912	0.549404	0.127388	0.0966619	0.624753
ieu-b-97			Oropharyngeal cancer || id:ieu-b-97	|| id:ebi-a-GCST90017100	Wald ratio	1	1.28332	0.548215	0.0192369	3.6086	1.23222	10.5679	Inverse variance weighted	9	0.396597	0.231201	0.0862761	0.267336	0.191379	0.917498
ieu-b-4962			Oral and oropharyngeal cancer || id:ieu-b-4962	|| id:ebi-a-GCST90017100	Wald ratio	1	-0.000606106	0.00110723	0.584099	0.999394	0.997228	1.00157	Inverse variance weighted	9	0.000366505	0.000404292	0.364653	0.653322	0.590755	0.559323
ieu-b-4961			Oral cavity cancer || id:ieu-b-4961	|| id:ebi-a-GCST90017100	Wald ratio	1	-9.50648e-05	0.000723831	0.89551	0.999905	0.998487	1.00132	Weighted median	9	0.000274177	0.000426219	0.520044	0.0142586	0.0116563	0.545002
ieu-b-4968			Oropharyngeal cancer || id:ieu-b-4968	|| id:ebi-a-GCST90017100	Wald ratio	1	-0.000810723	0.000850792	0.340639	0.99919	0.997525	1.00086	Inverse variance weighted	9	-5.94151e-05	0.000310669	0.84833	0.891248	0.826444	0.896095
ieu-b-89	family.Oxalobacteraceae.id.2966	ebi-a-GCST90016943	Oral cavity and pharyngeal cancer || id:ieu-b-89	|| id:ebi-a-GCST90016943	Wald ratio	1	0.055728	0.390096	0.886403	1.05731	0.492205	2.27122	Inverse variance weighted	14	0.0630467	0.120522	0.600896	0.451738	0.607398	0.117072
ieu-b-94			Oral cavity cancer || id:ieu-b-94	|| id:ebi-a-GCST90016943	Wald ratio	1	-0.0796115	0.48563	0.869783	0.923475	0.356491	2.39222	Inverse variance weighted	14	0.178292	0.147857	0.227881	0.541571	0.584322	0.248719
ieu-b-96			Oropharyngeal cancer || id:ieu-b-96	|| id:ebi-a-GCST90016943	Wald ratio	1	0.246796	0.525436	0.638572	1.27992	0.457006	3.58461	Inverse variance weighted	14	0.0516788	0.160047	0.746773	0.653074	0.727994	0.20564
ieu-b-90			Oral cavity and pharyngeal cancer || id:ieu-b-90	|| id:ebi-a-GCST90016943	Wald ratio	1	-0.262718	0.406019	0.517594	0.768959	0.346971	1.70417	Inverse variance weighted	14	-0.116198	0.125042	0.352751	0.942042	0.96035	0.29817
ieu-b-93			Oral cavity cancer || id:ieu-b-93	|| id:ebi-a-GCST90016943	Wald ratio	1	-0.907571	0.501552	0.0703697	0.403503	0.150979	1.07839	Inverse variance weighted	14	-0.143582	0.152366	0.346013	0.562754	0.772354	0.0894653
ieu-b-97			Oropharyngeal cancer || id:ieu-b-97	|| id:ebi-a-GCST90016943	Wald ratio	1	0.406019	0.509514	0.425524	1.50083	0.552872	4.07416	Inverse variance weighted	14	-0.0237955	0.158575	0.880719	0.754344	0.690927	0.75366
ieu-b-4962			Oral and oropharyngeal cancer || id:ieu-b-4962	|| id:ebi-a-GCST90016943	Wald ratio	1	-0.000485285	0.00104593	0.642665	0.999515	0.997468	1.00157	Inverse variance weighted	14	-0.000172753	0.00031252	0.580418	0.802558	0.737056	0.956688
ieu-b-4961			Oral cavity cancer || id:ieu-b-4961	|| id:ebi-a-GCST90016943	Wald ratio	1	-0.000553907	0.000683736	0.417873	0.999446	0.998108	1.00079	Inverse variance weighted	14	-2.40217e-05	0.000204295	0.906398	0.80224	0.756431	0.630876
ieu-b-4968			Oropharyngeal cancer || id:ieu-b-4968	|| id:ebi-a-GCST90016943	Wald ratio	1	9.64645e-05	0.000803678	0.90446	1.0001	0.998522	1.00167	Inverse variance weighted	14	-0.000141989	0.000240137	0.554331	0.508447	0.456631	0.553847
ieu-b-89	genus..Eubacteriumcoprostanoligenesgroup.id.11375	ebi-a-GCST90016997	Oral cavity and pharyngeal cancer || id:ieu-b-89	Gut microbiota abundance (genus Eubacterium coprostanoligenes group id.11375) || id:ebi-a-GCST90016997	Wald ratio	1	-0.384524	0.769048	0.617075	0.680774	0.150791	3.07348	Inverse variance weighted	13	-0.479678	0.23532	0.0415091	0.644384	0.640888	0.367924
ieu-b-94			Oral cavity cancer || id:ieu-b-94	Gut microbiota abundance (genus Eubacterium coprostanoligenes group id.11375) || id:ebi-a-GCST90016997	Wald ratio	1	-0.342954	0.945722	0.716876	0.709671	0.111184	4.52972	Inverse variance weighted	13	-0.61558	0.288147	0.0326516	0.85603	0.810064	0.696049
ieu-b-96			Oropharyngeal cancer || id:ieu-b-96	Gut microbiota abundance (genus Eubacterium coprostanoligenes group id.11375) || id:ebi-a-GCST90016997	Wald ratio	1	-0.0623553	1.00808	0.950678	0.939549	0.130265	6.7766	Inverse variance weighted	13	-0.347012	0.316986	0.273637	0.416779	0.510367	0.171319
ieu-b-90			Oral cavity and pharyngeal cancer || id:ieu-b-90	Gut microbiota abundance (genus Eubacterium coprostanoligenes group id.11375) || id:ebi-a-GCST90016997	Wald ratio	1	-0.53002	0.800226	0.507755	0.588593	0.122645	2.82476	Inverse variance weighted	13	-0.223971	0.246817	0.364176	0.479205	0.40766	0.706443
ieu-b-93			Oral cavity cancer || id:ieu-b-93	Gut microbiota abundance (genus Eubacterium coprostanoligenes group id.11375) || id:ebi-a-GCST90016997	Wald ratio	1	-1.10161	0.976899	0.259464	0.332336	0.0489805	2.25492	Inverse variance weighted	13	-0.275246	0.301968	0.362028	0.480934	0.399854	0.854945
ieu-b-97			Oropharyngeal cancer || id:ieu-b-97	Gut microbiota abundance (genus Eubacterium coprostanoligenes group id.11375) || id:ebi-a-GCST90016997	Wald ratio	1	0.145496	0.997685	0.884053	1.15661	0.16366	8.17399	Inverse variance weighted	13	-0.136205	0.311574	0.662	0.662545	0.580916	0.882096
ieu-b-4962			Oral and oropharyngeal cancer || id:ieu-b-4962	Gut microbiota abundance (genus Eubacterium coprostanoligenes group id.11375) || id:ebi-a-GCST90016997	Wald ratio	1	-0.00109338	0.00177747	0.538467	0.998907	0.995433	1.00239	Inverse variance weighted	13	0.000798926	0.000672521	0.234851	0.249196	0.189563	0.927273
ieu-b-4961			Oral cavity cancer || id:ieu-b-4961	Gut microbiota abundance (genus Eubacterium coprostanoligenes group id.11375) || id:ebi-a-GCST90016997	Wald ratio	1	-0.00084891	0.00116191	0.465013	0.999151	0.996879	1.00143	Inverse variance weighted	13	0.000214118	0.000395072	0.587837	0.553355	0.46907	0.888686
ieu-b-4968			Oropharyngeal cancer || id:ieu-b-4968	Gut microbiota abundance (genus Eubacterium coprostanoligenes group id.11375) || id:ebi-a-GCST90016997	Wald ratio	1	-8.09513e-05	0.00136573	0.952734	0.999919	0.997246	1.0026	Inverse variance weighted	13	0.000640229	0.000495878	0.196669	0.32143	0.265975	0.659886
ieu-b-89	genus.Allisonella.id.2174	ebi-a-GCST90016963	Oral cavity and pharyngeal cancer || id:ieu-b-89	Gut microbiota abundance (genus Allisonella id.2174) || id:ebi-a-GCST90016963	Wald ratio	1	-0.195296	0.284067	0.491768	0.822591	0.471391	1.43545	Inverse variance weighted	6	-0.116747	0.142556	0.412813	0.717072	0.579318	0.9047
ieu-b-94			Oral cavity cancer || id:ieu-b-94	Gut microbiota abundance (genus Allisonella id.2174) || id:ebi-a-GCST90016963	Wald ratio	1	-0.331412	0.349166	0.342543	0.717909	0.362121	1.42327	Inverse variance weighted	6	-0.170111	0.175179	0.331514	0.591405	0.494304	0.601841
ieu-b-96			Oropharyngeal cancer || id:ieu-b-96	Gut microbiota abundance (genus Allisonella id.2174) || id:ebi-a-GCST90016963	Wald ratio	1	-0.100607	0.372838	0.787282	0.904288	0.435452	1.8779	Inverse variance weighted	6	0.0170686	0.235197	0.942147	0.172881	0.115989	0.704837
ieu-b-90			Oral cavity and pharyngeal cancer || id:ieu-b-90	Gut microbiota abundance (genus Allisonella id.2174) || id:ebi-a-GCST90016963	Wald ratio	1	0.224887	0.295904	0.447255	1.25218	0.701114	2.23638	Inverse variance weighted	6	-0.148856	0.148945	0.3176	0.40481	0.302918	0.679171
ieu-b-93			Oral cavity cancer || id:ieu-b-93	Gut microbiota abundance (genus Allisonella id.2174) || id:ebi-a-GCST90016963	Wald ratio	1	0.30774	0.361002	0.393959	1.36035	0.670437	2.7602	Inverse variance weighted	6	-0.0320957	0.185351	0.862525	0.386934	0.321563	0.526603
ieu-b-97			Oropharyngeal cancer || id:ieu-b-97	Gut microbiota abundance (genus Allisonella id.2174) || id:ebi-a-GCST90016963	Wald ratio	1	0.248559	0.372838	0.504985	1.28218	0.617421	2.66265	Inverse variance weighted	6	-0.226807	0.189593	0.231586	0.394547	0.280895	0.778113
ieu-b-4962			Oral and oropharyngeal cancer || id:ieu-b-4962	Gut microbiota abundance (genus Allisonella id.2174) || id:ebi-a-GCST90016963	Wald ratio	1	-0.000700031	0.000742256	0.345624	0.9993	0.997847	1.00076	Inverse variance weighted	6	-0.000554183	0.000459301	0.227594	0.189801	0.116217	0.887314
ieu-b-4961			Oral cavity cancer || id:ieu-b-4961	Gut microbiota abundance (genus Allisonella id.2174) || id:ebi-a-GCST90016963	Wald ratio	1	-0.000646052	0.000485206	0.183024	0.999354	0.998404	1.0003	Inverse variance weighted	6	-0.000319975	0.000246098	0.193535	0.835175	0.719532	0.919688
ieu-b-4968			Oropharyngeal cancer || id:ieu-b-4968	Gut microbiota abundance (genus Allisonella id.2174) || id:ebi-a-GCST90016963	Wald ratio	1	0.000144628	0.000570315	0.79981	1.00014	0.999027	1.00126	Inverse variance weighted	6	-0.000238707	0.000372902	0.522085	0.14005	0.0881483	0.76196
ieu-b-89	genus.Oxalobacter.id.2978	ebi-a-GCST90017038	Oral cavity and pharyngeal cancer || id:ieu-b-89	Gut microbiota abundance (genus Oxalobacter id.2978) || id:ebi-a-GCST90017038	Wald ratio	1	0.373255	0.356288	0.294814	1.45245	0.722476	2.91999	Inverse variance weighted	10	0.109294	0.130785	0.403338	0.975134	0.953452	0.870134
ieu-b-94			Oral cavity cancer || id:ieu-b-94	Gut microbiota abundance (genus Oxalobacter id.2978) || id:ebi-a-GCST90017038	Wald ratio	1	0.627746	0.441119	0.154714	1.87338	0.789112	4.44749	Inverse variance weighted	10	0.261808	0.159698	0.101131	0.893685	0.839186	0.808243
ieu-b-96			Oropharyngeal cancer || id:ieu-b-96	Gut microbiota abundance (genus Oxalobacter id.2978) || id:ebi-a-GCST90017038	Wald ratio	1	0.322356	0.475051	0.497409	1.38038	0.544034	3.50243	Inverse variance weighted	10	-0.0144109	0.174607	0.934223	0.959413	0.936246	0.709751
ieu-b-90			Oral cavity and pharyngeal cancer || id:ieu-b-90	Gut microbiota abundance (genus Oxalobacter id.2978) || id:ebi-a-GCST90017038	Wald ratio	1	0.135729	0.373255	0.71613	1.14537	0.551094	2.38049	Inverse variance weighted	10	-0.0823891	0.134961	0.541553	0.976676	0.981755	0.43636
ieu-b-93			Oral cavity cancer || id:ieu-b-93	Gut microbiota abundance (genus Oxalobacter id.2978) || id:ebi-a-GCST90017038	Wald ratio	1	-0.144212	0.458085	0.752902	0.865704	0.352728	2.12471	Inverse variance weighted	10	-0.206212	0.164437	0.209825	0.873518	0.813726	0.799326
ieu-b-97			Oropharyngeal cancer || id:ieu-b-97	Gut microbiota abundance (genus Oxalobacter id.2978) || id:ebi-a-GCST90017038	Wald ratio	1	0.559882	0.466568	0.230139	1.75047	0.70146	4.36822	Inverse variance weighted	10	0.0347253	0.171009	0.839087	0.589838	0.802184	0.127942
ieu-b-4962			Oral and oropharyngeal cancer || id:ieu-b-4962	Gut microbiota abundance (genus Oxalobacter id.2978) || id:ebi-a-GCST90017038	Wald ratio	1	0.000401463	0.000953174	0.673619	1.0004	0.998534	1.00227	Inverse variance weighted	10	-0.000169159	0.000340488	0.61932	0.815361	0.800303	0.452905
ieu-b-4961			Oral cavity cancer || id:ieu-b-4961	Gut microbiota abundance (genus Oxalobacter id.2978) || id:ebi-a-GCST90017038	Wald ratio	1	2.74289e-05	0.000623097	0.964888	1.00003	0.998807	1.00125	Inverse variance weighted	10	-0.000263725	0.000222579	0.236074	0.554471	0.45755	0.841985
ieu-b-4968			Oropharyngeal cancer || id:ieu-b-4968	Gut microbiota abundance (genus Oxalobacter id.2978) || id:ebi-a-GCST90017038	Wald ratio	1	0.000436177	0.000732405	0.551482	1.00044	0.999001	1.00187	Inverse variance weighted	10	0.000167487	0.000263555	0.525108	0.425125	0.388315	0.454189
ieu-b-89	genus.RuminococcaceaeUCG013.id.11370	ebi-a-GCST90017060	Oral cavity and pharyngeal cancer || id:ieu-b-89	Gut microbiota abundance (genus Ruminococcaceae UCG013 id.11370) || id:ebi-a-GCST90017060	Wald ratio	1	0.396264	0.6706	0.554581	1.48626	0.399272	5.5325	Inverse variance weighted	11	0.162752	0.235303	0.489144	0.792054	0.92556	0.148668
ieu-b-94			Oral cavity cancer || id:ieu-b-94	Gut microbiota abundance (genus Ruminococcaceae UCG013 id.11370) || id:ebi-a-GCST90017060	Wald ratio	1	0.792527	0.83825	0.344427	2.20897	0.427226	11.4215	Inverse variance weighted	11	-0.0321482	0.303903	0.915754	0.359191	0.459523	0.170721
ieu-b-96			Oropharyngeal cancer || id:ieu-b-96	Gut microbiota abundance (genus Ruminococcaceae UCG013 id.11370) || id:ebi-a-GCST90017060	Wald ratio	1	0.259095	0.883973	0.769443	1.29576	0.229124	7.32785	Inverse variance weighted	11	0.329459	0.311734	0.290576	0.947468	0.986578	0.220496
ieu-b-90			Oral cavity and pharyngeal cancer || id:ieu-b-90	Gut microbiota abundance (genus Ruminococcaceae UCG013 id.11370) || id:ebi-a-GCST90017060	Wald ratio	1	-0.0762045	0.716323	0.915278	0.926627	0.227593	3.77269	Inverse variance weighted	11	-0.101702	0.239958	0.671686	0.527488	0.76853	0.100953
ieu-b-93			Oral cavity cancer || id:ieu-b-93	Gut microbiota abundance (genus Ruminococcaceae UCG013 id.11370) || id:ebi-a-GCST90017060	Wald ratio	1	-0.548673	0.868732	0.527662	0.577716	0.105253	3.17098	Inverse variance weighted	11	0.0813109	0.291167	0.780046	0.866075	0.957	0.17363
ieu-b-97			Oropharyngeal cancer || id:ieu-b-97	Gut microbiota abundance (genus Ruminococcaceae UCG013 id.11370) || id:ebi-a-GCST90017060	Wald ratio	1	0.381023	0.914454	0.676922	1.46378	0.243824	8.7877	Inverse variance weighted	11	-0.367094	0.377981	0.33145	0.111896	0.139008	0.274821
ieu-b-4962			Oral and oropharyngeal cancer || id:ieu-b-4962	Gut microbiota abundance (genus Ruminococcaceae UCG013 id.11370) || id:ebi-a-GCST90017060	Wald ratio	1	0.00103433	0.00176086	0.556934	1.00103	0.997586	1.0045	Inverse variance weighted	11	0.000633841	0.000596968	0.288341	0.418826	0.334935	0.830176
ieu-b-4961			Oral cavity cancer || id:ieu-b-4961	Gut microbiota abundance (genus Ruminococcaceae UCG013 id.11370) || id:ebi-a-GCST90017060	Wald ratio	1	0.000128288	0.00115106	0.911257	1.00013	0.997874	1.00239	Inverse variance weighted	11	0.000528965	0.000496122	0.286334	0.0844837	0.0563551	0.91127
ieu-b-4968			Oropharyngeal cancer || id:ieu-b-4968	Gut microbiota abundance (genus Ruminococcaceae UCG013 id.11370) || id:ebi-a-GCST90017060	Wald ratio	1	0.000851525	0.00135305	0.529127	1.00085	0.998201	1.00351	Inverse variance weighted	11	0.000125828	0.000453087	0.781232	0.903809	0.859742	0.751709
ieu-b-89	family.Peptostreptococcaceae.id.2042	ebi-a-GCST90016946	Oral cavity and pharyngeal cancer || id:ieu-b-89	Gut microbiota abundance (family Peptostreptococcaceae id.2042) || id:ebi-a-GCST90016946	Wald ratio	1	0.478439	0.619796	0.440156	1.61355	0.478853	5.43706	Inverse variance weighted	12	-0.112638	0.19565	0.56481	0.602592	0.539176	0.606023
ieu-b-94			Oral cavity cancer || id:ieu-b-94	Gut microbiota abundance (family Peptostreptococcaceae id.2042) || id:ebi-a-GCST90016946	Wald ratio	1	1.21784	0.750279	0.104549	3.37989	0.776699	14.708	Inverse variance weighted	12	0.0903133	0.240667	0.707466	0.606686	0.519373	0.865707
ieu-b-96			Oropharyngeal cancer || id:ieu-b-96	Gut microbiota abundance (family Peptostreptococcaceae id.2042) || id:ebi-a-GCST90016946	Wald ratio	1	-0.358829	0.826394	0.664136	0.698494	0.138268	3.52861	Inverse variance weighted	12	-0.209221	0.261625	0.423886	0.540215	0.525415	0.386363
ieu-b-90			Oral cavity and pharyngeal cancer || id:ieu-b-90	Gut microbiota abundance (family Peptostreptococcaceae id.2042) || id:ebi-a-GCST90016946	Wald ratio	1	1.04387	0.641543	0.103712	2.84018	0.807706	9.98706	Inverse variance weighted	12	-0.0129237	0.22237	0.953655	0.307259	0.262147	0.564968
ieu-b-93			Oral cavity cancer || id:ieu-b-93	Gut microbiota abundance (family Peptostreptococcaceae id.2042) || id:ebi-a-GCST90016946	Wald ratio	1	0.630669	0.7829	0.420499	1.87887	0.405022	8.71593	Inverse variance weighted	12	0.00915867	0.256569	0.971524	0.410171	0.349123	0.618048
ieu-b-97			Oropharyngeal cancer || id:ieu-b-97	Gut microbiota abundance (family Peptostreptococcaceae id.2042) || id:ebi-a-GCST90016946	Wald ratio	1	1.41357	0.793773	0.0749415	4.1106	0.867425	19.4795	Inverse variance weighted	12	-0.192531	0.335372	0.565913	0.0751282	0.104498	0.24147
ieu-b-4962			Oral and oropharyngeal cancer || id:ieu-b-4962	Gut microbiota abundance (family Peptostreptococcaceae id.2042) || id:ebi-a-GCST90016946	Wald ratio	1	-0.00200645	0.00159426	0.208192	0.997996	0.994882	1.00112	Inverse variance weighted	12	0.000439017	0.000503505	0.383251	0.647173	0.634623	0.396374
ieu-b-4961			Oral cavity cancer || id:ieu-b-4961	Gut microbiota abundance (family Peptostreptococcaceae id.2042) || id:ebi-a-GCST90016946	Wald ratio	1	-0.00133007	0.00104213	0.20185	0.998671	0.996633	1.00071	Inverse variance weighted	12	-0.00041352	0.000329124	0.208962	0.447211	0.413111	0.450682
ieu-b-4968			Oropharyngeal cancer || id:ieu-b-4968	Gut microbiota abundance (family Peptostreptococcaceae id.2042) || id:ebi-a-GCST90016946	Wald ratio	1	-0.000661667	0.00122499	0.5891	0.999339	0.996942	1.00174	Inverse variance weighted	12	0.000932369	0.000447257	0.0371021	0.196686	0.358808	0.0957077
ieu-b-89	genus.Romboutsia.id.11347	ebi-a-GCST90017047	Oral cavity and pharyngeal cancer || id:ieu-b-89	Gut microbiota abundance (genus Romboutsia id.11347) || id:ebi-a-GCST90017047	Wald ratio	1	0.473689	0.613642	0.440156	1.60591	0.482367	5.34642	Inverse variance weighted	13	-0.0654756	0.201506	0.745234	0.316962	0.362159	0.234329
ieu-b-94			Oral cavity cancer || id:ieu-b-94	Gut microbiota abundance (genus Romboutsia id.11347) || id:ebi-a-GCST90017047	Wald ratio	1	1.20575	0.74283	0.104549	3.33927	0.77865	14.3206	Inverse variance weighted	13	0.101594	0.279335	0.716081	0.127783	0.0966486	0.715955
ieu-b-96			Oropharyngeal cancer || id:ieu-b-96	Gut microbiota abundance (genus Romboutsia id.11347) || id:ebi-a-GCST90017047	Wald ratio	1	-0.355267	0.81819	0.664136	0.700987	0.141011	3.48471	Inverse variance weighted	13	-0.157944	0.251681	0.530296	0.483517	0.733737	0.078318
ieu-b-90			Oral cavity and pharyngeal cancer || id:ieu-b-90	Gut microbiota abundance (genus Romboutsia id.11347) || id:ebi-a-GCST90017047	Wald ratio	1	1.0335	0.635174	0.103712	2.81089	0.80942	9.76147	Inverse variance weighted	13	0.213811	0.237881	0.368753	0.131881	0.0954109	0.859947
ieu-b-93			Oral cavity cancer || id:ieu-b-93	Gut microbiota abundance (genus Romboutsia id.11347) || id:ebi-a-GCST90017047	Wald ratio	1	0.624408	0.775127	0.420499	1.86714	0.408673	8.53058	Inverse variance weighted	13	0.0787437	0.278826	0.777627	0.171991	0.145353	0.549635
ieu-b-97			Oropharyngeal cancer || id:ieu-b-97	Gut microbiota abundance (genus Romboutsia id.11347) || id:ebi-a-GCST90017047	Wald ratio	1	1.39953	0.785893	0.0749415	4.05331	0.86865	18.9137	Inverse variance weighted	13	0.434296	0.272379	0.110834	0.291525	0.269672	0.442165
ieu-b-4962			Oral and oropharyngeal cancer || id:ieu-b-4962	Gut microbiota abundance (genus Romboutsia id.11347) || id:ebi-a-GCST90017047	Wald ratio	1	-0.00198653	0.00157843	0.208192	0.998015	0.994933	1.00111	Weighted median	14	-0.000322171	0.000807886	0.690053	0.00297465	0.00978251	0.15343
ieu-b-4961			Oral cavity cancer || id:ieu-b-4961	Gut microbiota abundance (genus Romboutsia id.11347) || id:ebi-a-GCST90017047	Wald ratio	1	-0.00131687	0.00103178	0.20185	0.998684	0.996666	1.00071	Inverse variance weighted	14	-7.75903e-05	0.000408357	0.849304	0.0546051	0.0808947	0.218167
ieu-b-4968			Oropharyngeal cancer || id:ieu-b-4968	Gut microbiota abundance (genus Romboutsia id.11347) || id:ebi-a-GCST90017047	Wald ratio	1	-0.000655098	0.00121283	0.5891	0.999345	0.996972	1.00172	Weighted median	14	-0.000589252	0.00058028	0.309887	0.029033	0.0393852	0.273355
ieu-b-89	genus.Streptococcus.id.1853	ebi-a-GCST90017070	Oral cavity and pharyngeal cancer || id:ieu-b-89	Gut microbiota abundance (genus Streptococcus id.1853) || id:ebi-a-GCST90017070	Wald ratio	1	0.894422	0.618096	0.14788	2.44592	0.728296	8.21442	Inverse variance weighted	15	0.169753	0.211478	0.42215	0.744305	0.684318	0.729893
ieu-b-94			Oral cavity cancer || id:ieu-b-94	Gut microbiota abundance (genus Streptococcus id.1853) || id:ebi-a-GCST90017070	Wald ratio	1	0.16725	0.741716	0.821598	1.18205	0.276232	5.05821	Inverse variance weighted	15	0.0665628	0.326423	0.838419	0.0772996	0.0548622	0.892669
ieu-b-96			Oropharyngeal cancer || id:ieu-b-96	Gut microbiota abundance (genus Streptococcus id.1853) || id:ebi-a-GCST90017070	Wald ratio	1	1.4907	0.836248	0.07465	4.44022	0.862135	22.8682	Inverse variance weighted	15	0.185397	0.29501	0.529713	0.347206	0.296115	0.631629
ieu-b-90			Oral cavity and pharyngeal cancer || id:ieu-b-90	Gut microbiota abundance (genus Streptococcus id.1853) || id:ebi-a-GCST90017070	Wald ratio	1	-1.20711	0.661727	0.0681255	0.299062	0.0817499	1.09404	MR Egger	15	-2.13079	0.782219	0.0173788	0.114597	0.461588	0.015788
ieu-b-93			Oral cavity cancer || id:ieu-b-93	Gut microbiota abundance (genus Streptococcus id.1853) || id:ebi-a-GCST90017070	Wald ratio	1	-1.30164	0.792618	0.100548	0.272086	0.0575461	1.28646	MR Egger	15	-3.04696	1.03063	0.0111342	0.0299367	0.289354	0.0113719
ieu-b-97			Oropharyngeal cancer || id:ieu-b-97	Gut microbiota abundance (genus Streptococcus id.1853) || id:ebi-a-GCST90017070	Wald ratio	1	-1.08349	0.828976	0.191207	0.338414	0.0666513	1.71825	Inverse variance weighted	15	0.0537241	0.331454	0.871238	0.125093	0.201256	0.140993
ieu-b-4962			Oral and oropharyngeal cancer || id:ieu-b-4962	Gut microbiota abundance (genus Streptococcus id.1853) || id:ebi-a-GCST90017070	Wald ratio	1	-8.88524e-05	0.00164258	0.956861	0.999911	0.996697	1.00314	Inverse variance weighted	15	-0.000733646	0.000534471	0.169859	0.469983	0.412018	0.626153
ieu-b-4961			Oral cavity cancer || id:ieu-b-4961	Gut microbiota abundance (genus Streptococcus id.1853) || id:ebi-a-GCST90017070	Wald ratio	1	0.000599714	0.0010738	0.576505	1.0006	0.998496	1.00271	Inverse variance weighted	15	-0.000495411	0.000349383	0.156203	0.879392	0.857207	0.538265
ieu-b-4968			Oropharyngeal cancer || id:ieu-b-4968	Gut microbiota abundance (genus Streptococcus id.1853) || id:ebi-a-GCST90017070	Wald ratio	1	-0.000735993	0.00126209	0.559791	0.999264	0.996795	1.00174	Inverse variance weighted	15	-0.000357598	0.000465666	0.44253	0.20677	0.158105	0.916933
ieu-b-89	family.Streptococcaceae.id.1850	ebi-a-GCST90016952	Oral cavity and pharyngeal cancer || id:ieu-b-89	Gut microbiota abundance (family Streptococcaceae id.1850) || id:ebi-a-GCST90016952	Wald ratio	1	0.942139	0.651072	0.14788	2.56546	0.716081	9.19113	Inverse variance weighted	12	0.171508	0.270699	0.526358	0.229534	0.312195	0.176471
ieu-b-94			Oral cavity cancer || id:ieu-b-94	Gut microbiota abundance (family Streptococcaceae id.1850) || id:ebi-a-GCST90016952	Wald ratio	1	0.176172	0.781286	0.821598	1.19264	0.257909	5.51512	Weighted median	12	-0.0294217	0.472533	0.950353	0.012972	0.0120914	0.468206
ieu-b-96			Oropharyngeal cancer || id:ieu-b-96	Gut microbiota abundance (family Streptococcaceae id.1850) || id:ebi-a-GCST90016952	Wald ratio	1	1.57023	0.880862	0.07465	4.80776	0.855339	27.0239	Inverse variance weighted	12	0.463583	0.366648	0.206094	0.198339	0.226226	0.277229
ieu-b-90			Oral cavity and pharyngeal cancer || id:ieu-b-90	Gut microbiota abundance (family Streptococcaceae id.1850) || id:ebi-a-GCST90016952	Wald ratio	1	-1.2715	0.69703	0.0681255	0.280409	0.0715268	1.0993	Inverse variance weighted	12	-0.0200966	0.328107	0.95116	0.0586323	0.0859533	0.235499
ieu-b-93			Oral cavity cancer || id:ieu-b-93	Gut microbiota abundance (family Streptococcaceae id.1850) || id:ebi-a-GCST90016952	Wald ratio	1	-1.37108	0.834904	0.100548	0.253833	0.0494155	1.30386	Inverse variance weighted	12	-0.219035	0.367194	0.550835	0.131546	0.299064	0.0801283
ieu-b-97			Oropharyngeal cancer || id:ieu-b-97	Gut microbiota abundance (family Streptococcaceae id.1850) || id:ebi-a-GCST90016952	Wald ratio	1	-1.14129	0.873202	0.191207	0.319407	0.0576846	1.7686	Inverse variance weighted	12	0.159012	0.40602	0.695326	0.0729791	0.0611862	0.531757
ieu-b-4962			Oral and oropharyngeal cancer || id:ieu-b-4962	Gut microbiota abundance (family Streptococcaceae id.1850) || id:ebi-a-GCST90016952	Wald ratio	1	-9.35927e-05	0.00173021	0.956861	0.999906	0.996521	1.0033	Inverse variance weighted	12	-0.000231996	0.000615353	0.706164	0.437286	0.426903	0.364795
ieu-b-4961			Oral cavity cancer || id:ieu-b-4961	Gut microbiota abundance (family Streptococcaceae id.1850) || id:ebi-a-GCST90016952	Wald ratio	1	0.000631709	0.00113109	0.576505	1.00063	0.998416	1.00285	Inverse variance weighted	12	-0.000177928	0.000400954	0.657214	0.842779	0.9658	0.119528
ieu-b-4968			Oropharyngeal cancer || id:ieu-b-4968	Gut microbiota abundance (family Streptococcaceae id.1850) || id:ebi-a-GCST90016952	Wald ratio	1	-0.000775258	0.00132943	0.559791	0.999225	0.996625	1.00183	Inverse variance weighted	12	-6.66094e-05	0.000471301	0.887608	0.455731	0.373118	0.834406
ieu-b-89	genus.Erysipelatoclostridium.id.11381	ebi-a-GCST90016993	Oral cavity and pharyngeal cancer || id:ieu-b-89	Gut microbiota abundance (genus Erysipelatoclostridium id.11381) || id:ebi-a-GCST90016993	Wald ratio	1	0.250041	0.500083	0.617075	1.28408	0.481851	3.42193	Inverse variance weighted	15	0.297239	0.162987	0.0681981	0.59763	0.593807	0.358827
ieu-b-94			Oral cavity cancer || id:ieu-b-94	Gut microbiota abundance (genus Erysipelatoclostridium id.11381) || id:ebi-a-GCST90016993	Wald ratio	1	0.571523	0.607243	0.346614	1.77096	0.538658	5.82244	Inverse variance weighted	15	0.489678	0.216172	0.0234986	0.281987	0.337252	0.204384
ieu-b-96			Oropharyngeal cancer || id:ieu-b-96	Gut microbiota abundance (genus Erysipelatoclostridium id.11381) || id:ebi-a-GCST90016993	Wald ratio	1	-0.202414	0.666777	0.761454	0.816756	0.221065	3.01762	Inverse variance weighted	15	0.159669	0.242763	0.510721	0.232406	0.180498	0.875163
ieu-b-90			Oral cavity and pharyngeal cancer || id:ieu-b-90	Gut microbiota abundance (genus Erysipelatoclostridium id.11381) || id:ebi-a-GCST90016993	Wald ratio	1	-0.0357202	0.523896	0.945641	0.96491	0.345571	2.69424	Inverse variance weighted	15	0.106619	0.170365	0.531428	0.696953	0.629637	0.774857
ieu-b-93			Oral cavity cancer || id:ieu-b-93	Gut microbiota abundance (genus Erysipelatoclostridium id.11381) || id:ebi-a-GCST90016993	Wald ratio	1	-0.130974	0.642964	0.838585	0.877241	0.248781	3.09329	Inverse variance weighted	15	0.0481656	0.213336	0.821378	0.391514	0.369652	0.421018
ieu-b-97			Oropharyngeal cancer || id:ieu-b-97	Gut microbiota abundance (genus Erysipelatoclostridium id.11381) || id:ebi-a-GCST90016993	Wald ratio	1	-0.0357202	0.678684	0.958025	0.96491	0.255141	3.64917	Inverse variance weighted	15	0.241181	0.216047	0.264277	0.616744	0.659526	0.249543
ieu-b-4962			Oral and oropharyngeal cancer || id:ieu-b-4962	Gut microbiota abundance (genus Erysipelatoclostridium id.11381) || id:ebi-a-GCST90016993	Wald ratio	1	0.000926746	0.00131652	0.481471	1.00093	0.998348	1.00351	Weighted median	16	0.000837766	0.000607161	0.167646	0.0399158	0.138668	0.05659
ieu-b-4961			Oral cavity cancer || id:ieu-b-4961	Gut microbiota abundance (genus Erysipelatoclostridium id.11381) || id:ebi-a-GCST90016993	Wald ratio	1	-0.000543713	0.000860542	0.527501	0.999456	0.997772	1.00114	MR Egger	16	0.00251317	0.0010574	0.0322736	0.222152	0.603774	0.020779
ieu-b-4968			Oropharyngeal cancer || id:ieu-b-4968	Gut microbiota abundance (genus Erysipelatoclostridium id.11381) || id:ebi-a-GCST90016993	Wald ratio	1	0.00155185	0.00101159	0.125013	1.00155	0.999569	1.00354	Inverse variance weighted	16	0.000555279	0.000392379	0.157022	0.0647811	0.0599719	0.448427
ieu-b-89	genus.Tyzzerella3.id.11335	ebi-a-GCST90017075	Oral cavity and pharyngeal cancer || id:ieu-b-89	Gut microbiota abundance (genus Tyzzerella3 id.11335) || id:ebi-a-GCST90017075	Wald ratio	1	-0.0302654	0.431282	0.944054	0.970188	0.416621	2.25928	Inverse variance weighted	11	-0.0288002	0.14166	0.838896	0.7266	0.873252	0.151346
ieu-b-94			Oral cavity cancer || id:ieu-b-94	Gut microbiota abundance (genus Tyzzerella3 id.11335) || id:ebi-a-GCST90017075	Wald ratio	1	0.0378318	0.522079	0.942233	1.03856	0.373274	2.88956	MR Egger	11	-2.20835	0.890527	0.0350017	0.545717	0.951595	0.0426649
ieu-b-96			Oropharyngeal cancer || id:ieu-b-96	Gut microbiota abundance (genus Tyzzerella3 id.11335) || id:ebi-a-GCST90017075	Wald ratio	1	-0.506946	0.567477	0.371679	0.602332	0.198057	1.83182	Inverse variance weighted	11	-0.00893938	0.188173	0.96211	0.855775	0.843214	0.459159
ieu-b-90			Oral cavity and pharyngeal cancer || id:ieu-b-90	Gut microbiota abundance (genus Tyzzerella3 id.11335) || id:ebi-a-GCST90017075	Wald ratio	1	0.506946	0.438849	0.24802	1.66021	0.702438	3.92391	Inverse variance weighted	11	0.125191	0.161162	0.437277	0.28771	0.220742	0.799201
ieu-b-93			Oral cavity cancer || id:ieu-b-93	Gut microbiota abundance (genus Tyzzerella3 id.11335) || id:ebi-a-GCST90017075	Wald ratio	1	0.438849	0.537211	0.413985	1.55092	0.541136	4.44501	Inverse variance weighted	11	0.149316	0.182115	0.412274	0.422617	0.337864	0.840973
ieu-b-97			Oropharyngeal cancer || id:ieu-b-97	Gut microbiota abundance (genus Tyzzerella3 id.11335) || id:ebi-a-GCST90017075	Wald ratio	1	0.628008	0.552344	0.255544	1.87387	0.63471	5.53229	Inverse variance weighted	11	0.010507	0.186505	0.955074	0.613713	0.522569	0.846785
ieu-b-4962			Oral and oropharyngeal cancer || id:ieu-b-4962	Gut microbiota abundance (genus Tyzzerella3 id.11335) || id:ebi-a-GCST90017075	Wald ratio	1	-0.000305588	0.000913713	0.738043	0.999694	0.997906	1.00149	Inverse variance weighted	12	-0.000258375	0.000387936	0.505395	0.194057	0.151158	0.687909
ieu-b-4961			Oral cavity cancer || id:ieu-b-4961	Gut microbiota abundance (genus Tyzzerella3 id.11335) || id:ebi-a-GCST90017075	Wald ratio	1	-0.000642472	0.000597269	0.282069	0.999358	0.998189	1.00053	Inverse variance weighted	12	-0.000409884	0.000218971	0.061225	0.672352	0.612049	0.608325
ieu-b-4968			Oropharyngeal cancer || id:ieu-b-4968	Gut microbiota abundance (genus Tyzzerella3 id.11335) || id:ebi-a-GCST90017075	Wald ratio	1	0.00030287	0.00070208	0.666185	1.0003	0.998927	1.00168	Inverse variance weighted	12	0.000121175	0.000288289	0.674249	0.244308	0.182393	0.980531
ieu-b-89	genus..Ruminococcustorquesgroup.id.14377	ebi-a-GCST90017066	Oral cavity and pharyngeal cancer || id:ieu-b-89	Gut microbiota abundance (genus Ruminococcus torques group id.14377) || id:ebi-a-GCST90017066	Wald ratio	1	-0.163392	0.702587	0.816105	0.849258	0.214282	3.36584	MR Egger	9	-1.40423	0.684181	0.0792466	0.165948	0.672955	0.0351405
ieu-b-94			Oral cavity cancer || id:ieu-b-94	Gut microbiota abundance (genus Ruminococcus torques group id.14377) || id:ebi-a-GCST90017066	Wald ratio	1	0.718926	0.865979	0.406432	2.05223	0.375915	11.2037	MR Egger	9	-1.79505	0.819886	0.0647374	0.0803781	0.504559	0.0271596
ieu-b-96			Oropharyngeal cancer || id:ieu-b-96	Gut microbiota abundance (genus Ruminococcus torques group id.14377) || id:ebi-a-GCST90017066	Wald ratio	1	-1.35616	0.931336	0.145354	0.257649	0.0415202	1.59881	Inverse variance weighted	9	0.356073	0.361625	0.324797	0.368206	0.370754	0.343741
ieu-b-90			Oral cavity and pharyngeal cancer || id:ieu-b-90	Gut microbiota abundance (genus Ruminococcus torques group id.14377) || id:ebi-a-GCST90017066	Wald ratio	1	-0.392141	0.718926	0.585441	0.675609	0.165095	2.76476	Inverse variance weighted	9	0.276489	0.266932	0.300293	0.501785	0.548733	0.274748
ieu-b-93			Oral cavity cancer || id:ieu-b-93	Gut microbiota abundance (genus Ruminococcus torques group id.14377) || id:ebi-a-GCST90017066	Wald ratio	1	0.506516	0.865979	0.558611	1.6595	0.303977	9.05969	Inverse variance weighted	9	0.494177	0.363031	0.173434	0.291484	0.386406	0.191531
ieu-b-97			Oropharyngeal cancer || id:ieu-b-97	Gut microbiota abundance (genus Ruminococcus torques group id.14377) || id:ebi-a-GCST90017066	Wald ratio	1	-1.42151	0.914997	0.120287	0.241349	0.0401591	1.45046	Inverse variance weighted	9	0.0799373	0.336088	0.812	0.842452	0.776595	0.727155
ieu-b-4962			Oral and oropharyngeal cancer || id:ieu-b-4962	Gut microbiota abundance (genus Ruminococcus torques group id.14377) || id:ebi-a-GCST90017066	Wald ratio	1	6.95752e-05	0.00179908	0.969151	1.00007	0.996549	1.0036	Inverse variance weighted	9	-4.37328e-05	0.000679829	0.948708	0.604031	0.495747	0.958518
ieu-b-4961			Oral cavity cancer || id:ieu-b-4961	Gut microbiota abundance (genus Ruminococcus torques group id.14377) || id:ebi-a-GCST90017066	Wald ratio	1	0.00191741	0.00117606	0.103024	1.00192	0.999612	1.00423	Weighted median	8	3.47194e-06	0.000696154	0.996021	0.0269684	0.0333835	0.372101
ieu-b-4968			Oropharyngeal cancer || id:ieu-b-4968	Gut microbiota abundance (genus Ruminococcus torques group id.14377) || id:ebi-a-GCST90017066	Wald ratio	1	-0.00191226	0.00138241	0.166579	0.99809	0.995389	1.0008	Inverse variance weighted	9	-0.000348477	0.000522396	0.504725	0.794597	0.884372	0.241154
	Table S1.Results of primary MR analysis.nsnp: Number of SNPs; b: effect beta of MR; se: standard error; pval: p value of MR; or: odds ratio; or_lci95: 95% lower confidence interval of odds ratio; or_uci95: 95% upper confidence interval of odds ratio.
