# Supplementary material for: Mendelian randomization analysis to investigate the gut microbiome in oral and oropharyngeal cancer
Source: Front Cell Infect Microbiol. 2024 Jan 4;13:1210807. doi: 10.3389/fcimb.2023.1210807 (PMC10794669; doi:10.3389/fcimb.2023.1210807)
Supplement: Supplementary file 2 [file Table_2.xlsx]

## Sheet: Table S2
outcomeid	exposure	exposureid	SNP	chr	pos	pos-500kb	pos+500kb	nsnps	PP.H0.abf	PP.H1.abf	PP.H2.abf	PP.H3.abf	PP.H4.abf
ieu-b-89	phylum.Actinobacteria.id.400	ebi-a-GCST90017110	rs7570971	2	135837906	135337906	136337906	986	3.29072e-08	0.92312	1.69907e-09	0.0476334	0.0292468
ieu-b-94								986	2.80826e-08	0.787779	6.62124e-09	0.185714	0.026507
ieu-b-96								986	3.24471e-08	0.910215	1.61953e-09	0.0453869	0.0443983
ieu-b-90								990	3.26327e-08	0.91534	2.15256e-09	0.0603545	0.0243051
ieu-b-93								990	3.06363e-08	0.859341	3.64982e-09	0.102338	0.0383207
ieu-b-97								990	3.25324e-08	0.912526	1.83505e-09	0.0514366	0.0360377
ieu-b-4962								1005	3.55975e-08	0.999767	5.14097e-12	0.000144298	8.81929e-05
ieu-b-4961								988	3.56045e-08	0.999869	2.96962e-12	8.33479e-05	4.71257e-05
ieu-b-4968								993	3.56028e-08	0.99983	3.86354e-12	0.000108438	6.16913e-05
ieu-b-89	genus.Bifidobacterium.id.436	ebi-a-GCST90016970	rs182549	2	136616754	136116754	137116754	1081	5.51263e-15	0.920386	3.33172e-16	0.0556023	0.0240116
ieu-b-94								1081	5.1129e-15	0.853647	6.93205e-16	0.115707	0.030646
ieu-b-96								1081	5.1234e-15	0.855402	6.91427e-16	0.115411	0.0291873
ieu-b-90								1085	5.54173e-15	0.9252	3.10922e-16	0.0518859	0.0229144
ieu-b-93								1085	5.1912e-15	0.866678	4.84389e-16	0.0808168	0.0525047
ieu-b-97								1085	5.34453e-15	0.892277	3.46755e-16	0.0578413	0.0498822
ieu-b-4962								1099	5.98749e-15	0.999593	1.44906e-18	0.000241751	0.000165288
ieu-b-4961								1066	5.98939e-15	0.999847	5.47122e-19	9.12728e-05	6.16678e-05
ieu-b-4968								1081	5.98832e-15	0.9997	1.19981e-18	0.000200199	9.96996e-05
ieu-b-89	class.Actinobacteria.id.419	ebi-a-GCST90016908	rs182549	2	136616754	136116754	137116754	1084	3.07092e-14	0.920198	1.8613e-15	0.0557496	0.0240521
ieu-b-94								1084	2.84933e-14	0.853797	3.86822e-15	0.11588	0.0303222
ieu-b-96								1084	2.85333e-14	0.854998	3.85632e-15	0.115525	0.0294776
ieu-b-90								1088	3.08691e-14	0.924935	1.73731e-15	0.0520323	0.0230331
ieu-b-93								1088	2.88796e-14	0.865322	2.70222e-15	0.080913	0.0537653
ieu-b-97								1088	2.97441e-14	0.891224	1.9361e-15	0.0579608	0.0508148
ieu-b-4962								1102	3.3362e-14	0.999595	8.11547e-18	0.000242995	0.000161756
ieu-b-4961								1066	3.33725e-14	0.999846	3.04853e-18	9.12722e-05	6.22418e-05
ieu-b-4968								1084	3.33665e-14	0.999702	6.69704e-18	0.000200554	9.71303e-05
ieu-b-89	family.Bifidobacteriaceae.id.433	ebi-a-GCST90016929	rs182549	2	136616754	136116754	137116754	1081	2.72517e-14	0.92033	1.64704e-15	0.0555989	0.0240706
ieu-b-94								1081	2.52795e-14	0.853726	3.42738e-15	0.115717	0.030557
ieu-b-96								1081	2.53314e-14	0.855479	3.41859e-15	0.115422	0.0290993
ieu-b-90								1085	2.73969e-14	0.925187	1.53712e-15	0.0518852	0.0229275
ieu-b-93								1085	2.56404e-14	0.86587	2.39249e-15	0.0807405	0.0533892
ieu-b-97								1085	2.64077e-14	0.891782	1.71334e-15	0.0578087	0.0504091
ieu-b-4962								1099	2.9601e-14	0.999592	7.16388e-18	0.000241749	0.000166388
ieu-b-4961								1066	2.96105e-14	0.999846	2.70488e-18	9.12721e-05	6.23358e-05
ieu-b-4968								1081	2.96052e-14	0.9997	5.93166e-18	0.000200199	9.93994e-05
ieu-b-89	order.Bifidobacteriales.id.432	ebi-a-GCST90017093	rs182549	2	136616754	136116754	137116754	1081	2.72517e-14	0.92033	1.64704e-15	0.0555989	0.0240706
ieu-b-94								1081	2.52795e-14	0.853726	3.42738e-15	0.115717	0.030557
ieu-b-96								1081	2.53314e-14	0.855479	3.41859e-15	0.115422	0.0290993
ieu-b-90								1085	2.73969e-14	0.925187	1.53712e-15	0.0518852	0.0229275
ieu-b-93								1085	2.56404e-14	0.86587	2.39249e-15	0.0807405	0.0533892
ieu-b-97								1085	2.64077e-14	0.891782	1.71334e-15	0.0578087	0.0504091
ieu-b-4962								1099	2.9601e-14	0.999592	7.16388e-18	0.000241749	0.000166388
ieu-b-4961								1066	2.96105e-14	0.999846	2.70488e-18	9.12721e-05	6.23358e-05
ieu-b-4968								1081	2.96052e-14	0.9997	5.93166e-18	0.000200199	9.93994e-05
ieu-b-89	family.Gastranaerophilales.unknown.id.1000001214	ebi-a-GCST90016953	rs9864379	3	14306949	13806949	14806949	1934	0.00312452	0.854911	0.000393329	0.107586	0.0339849
ieu-b-94								1934	0.00307925	0.842524	0.000402649	0.110126	0.0438679
ieu-b-96								1934	0.0030512	0.834849	0.000454776	0.124396	0.037249
ieu-b-90								1934	0.00255542	0.699198	0.000392929	0.10732	0.190534
ieu-b-93								1934	0.00298247	0.816044	0.000439939	0.120313	0.0602199
ieu-b-97								1934	0.00212118	0.580384	0.000728151	0.199014	0.217752
ieu-b-4962								2015	0.00363949	0.995821	1.58504e-06	0.000433587	0.000104243
ieu-b-4961								2014	0.00364034	0.996054	8.97345e-07	0.000245469	5.90407e-05
ieu-b-4968								2014	0.00363993	0.995942	1.14165e-06	0.000312269	0.000104313
ieu-b-89	genus.Gastranaerophilales.unknown.id.1000001215	ebi-a-GCST90017077	rs9864379	3	14306949	13806949	14806949	1934	0.00312452	0.854911	0.000393329	0.107586	0.0339849
ieu-b-94								1934	0.00307925	0.842524	0.000402649	0.110126	0.0438679
ieu-b-96								1934	0.0030512	0.834849	0.000454776	0.124396	0.037249
ieu-b-90								1934	0.00255542	0.699198	0.000392929	0.10732	0.190534
ieu-b-93								1934	0.00298247	0.816044	0.000439939	0.120313	0.0602199
ieu-b-97								1934	0.00212118	0.580384	0.000728151	0.199014	0.217752
ieu-b-4962								2015	0.00363949	0.995821	1.58504e-06	0.000433587	0.000104243
ieu-b-4961								2014	0.00364034	0.996054	8.97345e-07	0.000245469	5.90407e-05
ieu-b-4968								2014	0.00363993	0.995942	1.14165e-06	0.000312269	0.000104313
ieu-b-89	order.Gastranaerophilales.id.1591	ebi-a-GCST90017100	rs9864379	3	14306949	13806949	14806949	1934	0.00312452	0.854911	0.000393329	0.107586	0.0339849
ieu-b-94								1934	0.00307925	0.842524	0.000402649	0.110126	0.0438679
ieu-b-96								1934	0.0030512	0.834849	0.000454776	0.124396	0.037249
ieu-b-90								1934	0.00255542	0.699198	0.000392929	0.10732	0.190534
ieu-b-93								1934	0.00298247	0.816044	0.000439939	0.120313	0.0602199
ieu-b-97								1934	0.00212118	0.580384	0.000728151	0.199014	0.217752
ieu-b-4962								2015	0.00363949	0.995821	1.58504e-06	0.000433587	0.000104243
ieu-b-4961								2014	0.00364034	0.996054	8.97345e-07	0.000245469	5.90407e-05
ieu-b-4968								2014	0.00363993	0.995942	1.14165e-06	0.000312269	0.000104313
ieu-b-89	genus.Peptococcus.id.2037	ebi-a-GCST90017042	rs75754569	3	17793504	17293504	18293504	1022	0.00262378	0.886189	0.000115926	0.0390824	0.0719892
ieu-b-94								1022	0.00268682	0.907483	0.00012163	0.0410321	0.0486762
ieu-b-96								1022	0.00269762	0.911128	0.00012264	0.0413773	0.0446745
ieu-b-90								1022	0.00273182	0.922679	0.000110578	0.0373109	0.0371673
ieu-b-93								1022	0.00271769	0.917907	0.000119421	0.0402958	0.0389597
ieu-b-97								1022	0.00266866	0.901348	0.000126157	0.0425565	0.0533011
ieu-b-4962								1041	0.00295144	0.996844	3.00598e-07	0.000101424	0.000102467
ieu-b-4961								1039	0.00295164	0.996915	2.07973e-07	7.01791e-05	6.34221e-05
ieu-b-4968								1041	0.00295149	0.99686	2.95643e-07	9.9764e-05	8.88489e-05
ieu-b-89	family.Oxalobacteraceae.id.2966	ebi-a-GCST90016943	rs4428215	3	171947435	171447435	172447435	1931	0.00366399	0.890316	0.000343266	0.0833883	0.0222889
ieu-b-94								1931	0.00364334	0.8853	0.00034675	0.0842308	0.0264792
ieu-b-96								1931	0.00345255	0.838939	0.000527154	0.128065	0.029017
ieu-b-90								1931	0.00346112	0.841022	0.000519582	0.126225	0.0287728
ieu-b-93								1931	0.00329125	0.799744	0.000412232	0.100072	0.09648
ieu-b-97								1931	0.00329367	0.800331	0.00068903	0.1674	0.0282861
ieu-b-4962								1993	0.00397588	0.995694	1.02969e-06	0.000257798	7.11759e-05
ieu-b-4961								1993	0.00397633	0.995806	6.43958e-07	0.000161213	5.53988e-05
ieu-b-4968								1993	0.0039762	0.995774	7.89106e-07	0.000197567	5.18832e-05
ieu-b-89	genus.Intestinibacter.id.11345	ebi-a-GCST90017018	rs10805326	4	14324623	13824623	14824623	2209	0.165712	0.710754	0.0196602	0.0843049	0.0195691
ieu-b-94								2209	0.167741	0.719456	0.0175179	0.0751157	0.0201689
ieu-b-96								2209	0.154913	0.664436	0.0290395	0.124526	0.0270852
ieu-b-90								2210	0.163772	0.702434	0.019608	0.0840706	0.0301153
ieu-b-93								2210	0.157169	0.674111	0.0243399	0.104356	0.0400245
ieu-b-97								2210	0.159314	0.683311	0.0247568	0.106158	0.0264604
ieu-b-4962								2280	0.178059	0.821344	9.34954e-05	0.000431201	7.19034e-05
ieu-b-4961								2279	0.178006	0.821088	0.00012645	0.00058308	0.000196562
ieu-b-4968								2280	0.1781	0.821533	5.7937e-05	0.000267207	4.25739e-05
ieu-b-89	genus.Enterorhabdus.id.820	ebi-a-GCST90016992	rs11098863	4	127336602	126836602	127836602	2309	0.000760612	0.892329	7.28784e-05	0.0854776	0.0213604
ieu-b-94								2309	0.000739071	0.867057	9.05026e-05	0.106149	0.0259639
ieu-b-96								2309	0.000735477	0.862842	9.62991e-05	0.112952	0.0233746
ieu-b-90								2310	0.000738298	0.866149	9.72084e-05	0.114023	0.0189929
ieu-b-93								2310	0.000725856	0.851553	0.000106792	0.125263	0.0223521
ieu-b-97								2310	0.000703276	0.825062	0.000129379	0.151762	0.0223432
ieu-b-4962								2358	0.000670898	0.998687	3.92516e-07	0.000584236	5.71484e-05
ieu-b-4961								2358	0.000616619	0.917889	5.45378e-05	0.0811837	0.000256274
ieu-b-4968								2358	0.000670907	0.998701	2.03209e-07	0.000302167	0.000325707
ieu-b-89	genus..Eubacteriumcoprostanoligenesgroup.id.11375	ebi-a-GCST90016997	rs17159861	7	31085162	30585162	31585162	2023	0.00707163	0.807131	0.00134146	0.153078	0.0313775
ieu-b-94								2023	0.00673879	0.769143	0.00165456	0.188812	0.0336521
ieu-b-96								2023	0.00723792	0.826111	0.00113372	0.129363	0.0361543
ieu-b-90								2029	0.00738364	0.842757	0.000984109	0.112288	0.0365877
ieu-b-93								2029	0.00704097	0.803645	0.001148	0.130973	0.057193
ieu-b-97								2029	0.00726924	0.829699	0.00110064	0.125589	0.0363419
ieu-b-4962								2102	0.00867945	0.990653	4.908e-06	0.000560086	0.000102136
ieu-b-4961								2061	0.00868116	0.990797	3.90704e-06	0.000445845	7.24168e-05
ieu-b-4968								2086	0.00868258	0.990988	2.29342e-06	0.000261695	6.57485e-05
ieu-b-89	genus.Allisonella.id.2174	ebi-a-GCST90016963	rs602075	9	79110160	78610160	79610160	1754	0.00158766	0.896026	0.000135021	0.0761755	0.0260762
ieu-b-94								1754	0.00153405	0.865769	0.000166932	0.0941723	0.0383578
ieu-b-96								1754	0.00157312	0.887819	0.000147331	0.0831216	0.0273391
ieu-b-90								1755	0.00154502	0.871955	0.000172928	0.0975662	0.0287608
ieu-b-93								1755	0.00152597	0.861204	0.000180178	0.101651	0.0354392
ieu-b-97								1755	0.00152151	0.858691	0.000187873	0.105996	0.0336041
ieu-b-4962								1815	0.00176801	0.997797	5.91892e-07	0.00033394	0.000100761
ieu-b-4961								1815	0.0017683	0.997955	3.04394e-07	0.000171683	0.000104668
ieu-b-4968								1815	0.00176835	0.997987	3.45154e-07	0.000194742	4.96638e-05
ieu-b-89	genus.Oxalobacter.id.2978	ebi-a-GCST90017038	rs736744	9	87514407	87014407	88014407	1593	0.00874753	0.900128	0.000594173	0.0611114	0.0294186
ieu-b-94								1593	0.00846341	0.870892	0.000680454	0.0699693	0.0499948
ieu-b-96								1593	0.0085498	0.879781	0.000796157	0.0818962	0.0289767
ieu-b-90								1593	0.00881646	0.90722	0.000604712	0.0622042	0.0211541
ieu-b-93								1593	0.00827938	0.851954	0.00111225	0.114428	0.0242262
ieu-b-97								1593	0.00851166	0.875857	0.000680975	0.070028	0.0449225
ieu-b-4962								1635	0.00795319	0.991776	1.6429e-06	0.000204808	6.4155e-05
ieu-b-4961								1635	0.00795371	0.991841	1.33819e-06	0.000166837	3.69909e-05
ieu-b-4968								1635	0.0079538	0.991853	1.10605e-06	0.000137872	5.46763e-05
ieu-b-89	genus.RuminococcaceaeUCG013.id.11370	ebi-a-GCST90017060	rs12781711	10	2219930	1719930	2719930	2909	0.0122069	0.842411	0.00177131	0.122219	0.0213919
ieu-b-94								2909	0.0118481	0.817649	0.00197373	0.136177	0.0323524
ieu-b-96								2909	0.0117049	0.807767	0.00224062	0.154604	0.0236832
ieu-b-90								2911	0.00646483	0.446146	0.00758401	0.523366	0.0164385
ieu-b-93								2911	0.00916526	0.632507	0.00473525	0.326759	0.0268336
ieu-b-97								2911	0.00626798	0.432562	0.00777751	0.536719	0.0166734
ieu-b-4962								2998	0.0142629	0.985152	7.40349e-06	0.000511298	6.68288e-05
ieu-b-4961								2969	0.0142669	0.985349	4.94125e-06	0.00034123	3.84004e-05
ieu-b-4968								2993	0.0142633	0.985166	7.38788e-06	0.00051023	5.27919e-05
ieu-b-89	family.Peptostreptococcaceae.id.2042	ebi-a-GCST90016946	rs61841503	10	17019559	16519559	17519559	2298	0.00274075	0.840871	0.000403326	0.123709	0.0322751
ieu-b-94								2298	0.00261956	0.803689	0.000314952	0.0965314	0.0968455
ieu-b-96								2298	0.00198651	0.609469	0.00118875	0.364691	0.0226646
ieu-b-90								2299	0.00254843	0.781858	0.000364573	0.111747	0.103482
ieu-b-93								2299	0.00260013	0.797721	0.000478035	0.146609	0.0525919
ieu-b-97								2299	0.00236463	0.72547	0.00060533	0.185629	0.085931
ieu-b-4962								2365	0.00324492	0.995647	3.09849e-06	0.000950563	0.00015435
ieu-b-4961								2327	0.00324756	0.996394	7.70621e-07	0.000236315	0.000121448
ieu-b-4968								2356	0.003247	0.996269	1.37492e-06	0.000421802	6.10247e-05
ieu-b-89	genus.Romboutsia.id.11347	ebi-a-GCST90017047	rs61841503	10	17019559	16519559	17519559	2276	0.01006	0.832659	0.00146662	0.121357	0.034458
ieu-b-94								2276	0.00954883	0.790349	0.00113175	0.0935688	0.105401
ieu-b-96								2276	0.00731236	0.605238	0.00436441	0.361217	0.0218682
ieu-b-90								2277	0.00910813	0.753865	0.00128475	0.106207	0.129535
ieu-b-93								2277	0.00946434	0.783349	0.00171362	0.14177	0.0637036
ieu-b-97								2277	0.00874606	0.723898	0.00222252	0.183873	0.0812607
ieu-b-4962								2344	0.0119231	0.986972	1.12757e-05	0.000933223	0.000160295
ieu-b-4961								2322	0.0119323	0.987692	2.80159e-06	0.00023176	0.000140916
ieu-b-4968								2342	0.0119306	0.987589	5.02891e-06	0.000416224	5.92122e-05
ieu-b-89	genus.Ruminococcus1.id.11373	ebi-a-GCST90017062	rs10769159	11	45688595	45188595	46188595	1678	0.00185771	0.90224	0.000155099	0.0753067	0.0204402
ieu-b-94								1678	0.00183352	0.89049	0.000156539	0.0759952	0.031525
ieu-b-96								1678	0.00183152	0.889517	0.00017308	0.0840359	0.0244427
ieu-b-90								1679	0.00174137	0.845743	0.000271429	0.131806	0.0204377
ieu-b-93								1679	0.00145646	0.707368	0.000559538	0.271735	0.0188808
ieu-b-97								1679	0.00178399	0.866441	0.000216721	0.10523	0.0263278
ieu-b-4962								1721	0.00205316	0.997588	5.60745e-07	0.000272368	8.62308e-05
ieu-b-4961								1703	0.00205365	0.997747	3.26576e-07	0.000158624	4.01265e-05
ieu-b-4968								1709	0.00205301	0.997467	5.25208e-07	0.000254951	0.000224682
ieu-b-89	genus.Faecalibacterium.id.2057	ebi-a-GCST90017007	rs12320842	12	83502773	83002773	84002773	1964	0.00387309	0.761079	0.000838436	0.164687	0.0695228
ieu-b-94								1964	0.00409871	0.805415	0.000693807	0.136282	0.0535103
ieu-b-96								1964	0.00377615	0.74203	0.000935327	0.183726	0.0695328
ieu-b-90								1965	0.00427149	0.839371	0.00057349	0.112651	0.0431327
ieu-b-93								1965	0.0042398	0.833145	0.000570024	0.111963	0.0500824
ieu-b-97								1965	0.00412354	0.810298	0.000728496	0.143112	0.0417379
ieu-b-4962								2001	0.00506031	0.994404	2.01303e-06	0.000395443	0.000138712
ieu-b-4961								1977	0.00506085	0.994474	2.05308e-06	0.000403377	5.97171e-05
ieu-b-4968								1980	0.00506146	0.994601	1.15383e-06	0.000226622	0.000110003
ieu-b-89	genus.Streptococcus.id.1853	ebi-a-GCST90017070	rs11110281	12	100584014	100084014	101084014	1405	5.64005e-05	0.86829	3.33133e-06	0.0512056	0.080445
ieu-b-94								1405	5.83641e-05	0.898519	3.88474e-06	0.0597642	0.0416546
ieu-b-96								1405	5.21381e-05	0.802669	4.90753e-06	0.0754299	0.121844
ieu-b-90								1407	5.31705e-05	0.818566	4.04473e-06	0.0621498	0.119227
ieu-b-93								1407	5.40333e-05	0.831848	4.37689e-06	0.0672819	0.100811
ieu-b-97								1407	5.49124e-05	0.845383	5.32933e-06	0.0819731	0.0725842
ieu-b-4962								1434	6.49301e-05	0.999606	1.41405e-08	0.000217582	0.000111949
ieu-b-4961								1401	6.49408e-05	0.999739	7.11677e-09	0.000109474	8.63575e-05
ieu-b-4968								1414	6.49358e-05	0.999669	1.1163e-08	0.000171758	9.39186e-05
ieu-b-89	family.Streptococcaceae.id.1850	ebi-a-GCST90016952	rs11110281	12	100584014	100084014	101084014	1405	0.000272852	0.867722	1.61162e-05	0.0511717	0.0808169
ieu-b-94								1405	0.000282457	0.898268	1.88005e-05	0.0597474	0.0416837
ieu-b-96								1405	0.000252058	0.801595	2.37251e-05	0.0753278	0.122801
ieu-b-90								1407	0.000256375	0.815325	1.95027e-05	0.0619	0.122499
ieu-b-93								1407	0.000260851	0.829559	2.11298e-05	0.0670942	0.103065
ieu-b-97								1407	0.000265416	0.844078	2.5759e-05	0.0818452	0.0737861
ieu-b-4962								1434	0.000314242	0.999356	6.84357e-08	0.000217528	0.0001122
ieu-b-4961								1401	0.000314297	0.99949	3.44434e-08	0.000109447	8.62531e-05
ieu-b-4968								1414	0.000314272	0.99942	5.40261e-08	0.000171715	9.42727e-05
ieu-b-89	genus.Bifidobacterium.id.436	ebi-a-GCST90016970	rs7322849	13	112859829	112359829	113359829	1783	0.0148966	0.829405	0.00169048	0.094062	0.0599456
ieu-b-94								1783	0.0150355	0.837139	0.00181206	0.100846	0.0451671
ieu-b-96								1783	0.0130157	0.724681	0.00287974	0.160237	0.0991858
ieu-b-90								1784	0.0149922	0.834728	0.00164725	0.0916578	0.0569752
ieu-b-93								1784	0.0152062	0.846646	0.00144991	0.0806713	0.0560265
ieu-b-97								1784	0.0135174	0.752617	0.00315678	0.175707	0.0550019
ieu-b-4962								1816	0.0176335	0.981448	1.24979e-05	0.000695401	0.000210451
ieu-b-4961								1787	0.0176471	0.982042	4.12099e-06	0.000229252	7.70863e-05
ieu-b-4968								1798	0.0176293	0.98107	1.84969e-05	0.0010291	0.000253251
ieu-b-89	family.Bifidobacteriaceae.id.433	ebi-a-GCST90016929	rs7322849	13	112859829	112359829	113359829	1785	0.0210392	0.823582	0.00238948	0.0934773	0.0595116
ieu-b-94								1785	0.0212319	0.831126	0.00256167	0.100232	0.0448487
ieu-b-96								1785	0.0183882	0.719812	0.00407054	0.159244	0.0984854
ieu-b-90								1786	0.0211733	0.828836	0.00232868	0.0911001	0.0565624
ieu-b-93								1786	0.0214735	0.840586	0.00205178	0.0802617	0.055627
ieu-b-97								1786	0.0190903	0.747296	0.00446036	0.174547	0.054606
ieu-b-4962								1818	0.0248919	0.974189	1.76581e-05	0.000690871	0.000210113
ieu-b-4961								1789	0.0249101	0.97478	5.8271e-06	0.000227949	7.65528e-05
ieu-b-4968								1800	0.0248849	0.973813	2.61166e-05	0.00102176	0.000254646
ieu-b-89	order.Bifidobacteriales.id.432	ebi-a-GCST90017093	rs7322849	13	112859829	112359829	113359829	1785	0.0210392	0.823582	0.00238948	0.0934773	0.0595116
ieu-b-94								1785	0.0212319	0.831126	0.00256167	0.100232	0.0448487
ieu-b-96								1785	0.0183882	0.719812	0.00407054	0.159244	0.0984854
ieu-b-90								1786	0.0211733	0.828836	0.00232868	0.0911001	0.0565624
ieu-b-93								1786	0.0214735	0.840586	0.00205178	0.0802617	0.055627
ieu-b-97								1786	0.0190903	0.747296	0.00446036	0.174547	0.054606
ieu-b-4962								1818	0.0248919	0.974189	1.76581e-05	0.000690871	0.000210113
ieu-b-4961								1789	0.0249101	0.97478	5.8271e-06	0.000227949	7.65528e-05
ieu-b-4968								1800	0.0248849	0.973813	2.61166e-05	0.00102176	0.000254646
ieu-b-89	genus.RuminococcaceaeUCG009.id.11366	ebi-a-GCST90017057	rs8009993	14	39306809	38806809	39806809	1895	0.645954	0.266663	0.0555709	0.0229319	0.00888027
ieu-b-94								1895	0.622924	0.257155	0.0771002	0.0318175	0.0110026
ieu-b-96								1895	0.606481	0.250367	0.0918677	0.0379114	0.0133722
ieu-b-90								1895	0.643571	0.265679	0.058653	0.0242052	0.00789248
ieu-b-93								1895	0.637025	0.262977	0.0626977	0.0258714	0.011429
ieu-b-97								1895	0.618846	0.255472	0.082081	0.0338749	0.00972578
ieu-b-4962								1938	0.703709	0.295725	0.000370826	0.000155796	3.92899e-05
ieu-b-4961								1938	0.703985	0.295841	0.000111099	4.66724e-05	1.58163e-05
ieu-b-4968								1937	0.70379	0.295735	0.000309344	0.000129952	3.55365e-05
ieu-b-89	genus.Erysipelatoclostridium.id.11381	ebi-a-GCST90016993	rs7221249	17	10177708	9677708	10677708	2294	0.00223088	0.865072	0.000290944	0.1128	0.0196066
ieu-b-94								2294	0.00217996	0.845327	0.000316442	0.122678	0.0294994
ieu-b-96								2294	0.00221842	0.86024	0.000292484	0.113393	0.0238561
ieu-b-90								2294	0.0022188	0.860389	0.000303187	0.117548	0.019541
ieu-b-93								2294	0.00213718	0.828739	0.000378435	0.146724	0.0220212
ieu-b-97								2294	0.00217246	0.842416	0.000333965	0.129476	0.0256011
ieu-b-4962								2359	0.001849	0.996914	2.15935e-06	0.00116418	7.08775e-05
ieu-b-4961								2359	0.00185061	0.997785	5.80212e-07	0.000312779	5.09355e-05
ieu-b-4968								2359	0.00185005	0.997484	8.84708e-07	0.000476815	0.000188497
ieu-b-89	genus.Tyzzerella3.id.11335	ebi-a-GCST90017075	rs67476743	19	1030320	530320	1530320	2036	0.000815019	0.880419	8.70381e-05	0.0939977	0.0246813
ieu-b-94								2036	0.000802037	0.866395	9.6192e-05	0.103882	0.0288243
ieu-b-96								2036	0.000785022	0.848015	0.000103462	0.111725	0.0393715
ieu-b-90								2037	0.000671916	0.725832	0.000220371	0.238019	0.0352569
ieu-b-93								2037	0.000752049	0.812396	0.000140647	0.151898	0.0348136
ieu-b-97								2037	0.00073634	0.795426	0.000145795	0.157448	0.0462439
ieu-b-4962								2165	0.00092443	0.998614	3.65305e-07	0.000394553	6.68568e-05
ieu-b-4961								2165	0.000924548	0.998741	2.42459e-07	0.000261843	7.27972e-05
ieu-b-4968								2165	0.000924445	0.998629	3.65431e-07	0.000394705	5.10839e-05
ieu-b-89	genus.CandidatusSoleaferrea.id.11350	ebi-a-GCST90016976	rs830151	19	47985753	47485753	48485753	1534	0.188808	0.686456	0.0206801	0.0751585	0.0288975
ieu-b-94								1534	0.194151	0.705884	0.0140759	0.0511416	0.0347474
ieu-b-96								1534	0.17505	0.636435	0.0334596	0.121617	0.0334391
ieu-b-90								1534	0.18831	0.684647	0.0199358	0.0724465	0.0346603
ieu-b-93								1534	0.156802	0.570091	0.0499304	0.181492	0.041684
ieu-b-97								1534	0.189915	0.69048	0.0174897	0.0635494	0.0385662
ieu-b-4962								1567	0.215563	0.783993	5.41607e-05	0.000196786	0.000193464
ieu-b-4961								1567	0.215596	0.784114	4.66262e-05	0.000169504	7.34707e-05
ieu-b-4968								1567	0.215557	0.783972	3.98745e-05	0.000144736	0.000286034
ieu-b-89	genus..Ruminococcustorquesgroup.id.14377	ebi-a-GCST90017066	rs35866622	19	49218060	48718060	49718060	1899	0.00421696	0.87994	0.000457811	0.0955101	0.0198756
ieu-b-94								1899	0.00361777	0.75491	0.00103772	0.216515	0.0239201
ieu-b-96								1899	0.00394933	0.824095	0.000487947	0.101749	0.0697194
ieu-b-90								1899	0.00415412	0.866828	0.000510549	0.106513	0.0219942
ieu-b-93								1899	0.00406984	0.84924	0.000587951	0.122663	0.0234394
ieu-b-97								1899	0.00392887	0.819825	0.00054446	0.113549	0.0621529
ieu-b-4962								1957	0.00473339	0.991787	1.62395e-05	0.0034026	6.03762e-05
ieu-b-4961								1951	0.0047456	0.994339	3.99336e-06	0.000836649	7.5068e-05
ieu-b-4968								1956	0.00473186	0.991466	1.76297e-05	0.00369385	9.04213e-05
Table S2.Results of colocalization analysis.For colocalisation analyses, we extracted SNPs that fell within a 500 kb window upstream and downstream of the SNP used as an instrument for the microbial feature from both the microbiome and oral cancer GWAS datasets.we acquired GWAS summary data from the MRC IEU OpenGWAS data resource. Using the SNPs extracted during the primary MR analysis, we querie…
