# Supplementary material for: Mendelian randomization analysis to investigate the gut microbiome in oral and oropharyngeal cancer
Source: Front Cell Infect Microbiol. 2024 Jan 4;13:1210807. doi: 10.3389/fcimb.2023.1210807 (PMC10794669; doi:10.3389/fcimb.2023.1210807)
Supplement: Supplementary file 3 [file Table_3.xlsx]

## Sheet: Table S3
	Bacterial taxa (exposure)	Oral and oropharyngeal cancer/trait (outcome)	No. SNP	R2	F	IVW		Maximum likelihood		MR-Egger		Weighted median		Simple mode		Weighted mode		MR-PRESSO
						Beta	P-value	Beta	P-value	Beta	P-value	Beta	P-value	Beta	P-value	Beta	P-value	Beta	P-value
1	class Lentisphaeria	Oral cavity and pharyngeal cancer (Geographic region: Europe）	6	0.0118451	28.5671	-0.492519	0.00445131	-0.499726	0.00553152	-0.155031	0.821897	-0.604497	0.00465004	-0.650524	0.10304	-0.650524	0.0937821	-0.39844	0.00673068
2	class Mollicutes	Oral cavity and pharyngeal cancer (Geographic region: Europe）	12	0.017943	21.7621	-0.41658	0.0409751	-0.435519	0.0253469	-0.612006	0.405323	-0.509763	0.0586271	-0.496431	0.290752	-0.496431	0.26298	-0.41658	0.0656752
3	family Bacteroidaceae	Oral cavity and pharyngeal cancer (Geographic region: Europe）	8	0.0152628	27.6993	-0.642131	0.0329452	-0.662309	0.0328288	1.12639	0.532105	-0.918616	0.0262672	-1.07094	0.138273	-1.04779	0.168645	-0.433045	0.119401
4	family Prevotellaceae	Oral cavity and pharyngeal cancer (Geographic region: Europe）	14	0.0251351	26.3191	0.417199	0.039389	0.432556	0.0320347	0.451668	0.550823	0.423896	0.100374	0.356559	0.467878	0.365476	0.402858	0.376179	0.0504153
5	genus Alistipes	Oral cavity and pharyngeal cancer (Geographic region: Europe）	12	0.0190546	23.1365	-0.605435	0.0478143	-0.650957	0.0135076	-1.47825	0.348805	-0.428225	0.25235	-0.304209	0.646839	-0.325948	0.588057	-0.559037	0.0746944
6	genus Bacteroides	Oral cavity and pharyngeal cancer (Geographic region: Europe）	8	0.0152628	27.6993	-0.642131	0.0329452	-0.662309	0.0328288	1.12639	0.532105	-0.918616	0.0205262	-1.07094	0.119519	-1.04779	0.154614	-0.433045	0.119401
7	genus Christensenellaceae R 7group	Oral cavity and pharyngeal cancer (Geographic region: Europe）	8	0.0131534	23.8201	-0.638395	0.02738	-0.645864	0.0294994	-1.57725	0.136392	-0.831504	0.0258324	-0.99469	0.108285	-0.981454	0.131292	-0.45295	0.103191
8	genus Eubacterium coprostanoligenes group	Oral cavity and pharyngeal cancer (Geographic region: Europe）	13	0.0215034	24.1601	-0.479678	0.0415091	-0.467394	0.052492	-1.33222	0.183238	-0.425783	0.198748	-0.024598	0.964833	-0.238541	0.6926	-0.418024	0.208161
9	genus Hungatella	Oral cavity and pharyngeal cancer (Geographic region: Europe）	4	0.00588228	21.1551	0.657767	0.00604007	0.686848	0.00312574	0.459838	0.920123	0.543928	0.0442158	0.358087	0.475797	0.311765	0.555854	0.657767	0.0710039
10	genus Intestinibacter	Oral cavity and pharyngeal cancer (Geographic region: Europe）	12	0.018119	21.9795	0.443256	0.0275829	0.45538	0.0270317	0.04401	0.946271	0.426289	0.101944	0.380026	0.431476	0.397869	0.364022	0.443256	0.0233277
11	genus Lachnospiraceae UCG008	Oral cavity and pharyngeal cancer (Geographic region: Europe）	12	0.020904	25.43	0.297362	0.049271	0.3065	0.0463086	0.3039	0.70992	0.415232	0.0394761	0.517856	0.136447	0.517856	0.137391	0.359956	0.00749555
12	genus Parabacteroides	Oral cavity and pharyngeal cancer (Geographic region: Europe）	6	0.0134878	32.5831	0.690625	0.0418989	0.718911	0.0282796	0.454054	0.730627	0.710704	0.0887566	0.81986	0.243386	0.719742	0.273659	0.667322	0.0403763
13	genus Ruminococcus2	Oral cavity and pharyngeal cancer (Geographic region: Europe）	14	0.0207091	21.5866	-0.440583	0.0259505	-0.450929	0.0261578	-0.195437	0.709589	-0.428849	0.106532	-0.475767	0.275249	-0.428309	0.260029	-0.440583	0.025062
14	unknown genus id2041	Oral cavity and pharyngeal cancer (Geographic region: Europe）	12	0.0179285	21.7442	-0.385169	0.01293	-0.386262	0.014453	-0.989657	0.0527531	-0.517623	0.0126895	-0.655796	0.101996	-0.650376	0.0713256	-0.385169	0.0123736
15	order Victivallales	Oral cavity and pharyngeal cancer (Geographic region: Europe）	6	0.0118451	28.5671	-0.492519	0.00445131	-0.499726	0.00553152	-0.155031	0.821897	-0.604497	0.00544804	-0.650524	0.0769532	-0.650524	0.0971478	-0.39844	0.00673068
16	phylum Lentisphaerae	Oral cavity and pharyngeal cancer (Geographic region: Europe）	7	0.0132256	27.3764	-0.541495	0.000816472	-0.550014	0.00117756	-0.275051	0.687969	-0.623085	0.00242274	-0.651492	0.0716701	-0.653765	0.0728956	-0.446375	0.0026547
17	phylum Tenericutes	Oral cavity and pharyngeal cancer (Geographic region: Europe）	12	0.017943	21.7621	-0.41658	0.0409751	-0.435519	0.0253469	-0.612006	0.405323	-0.509763	0.051933	-0.496431	0.285907	-0.496431	0.216548	-0.41658	0.0656752
18	class Lentisphaeria	Oropharyngeal cancer (Geographic region: Europe）	6	0.0118451	28.5671	-0.750208	0.00128206	-0.759855	0.0018959	-0.627282	0.510469	-0.785806	0.00830487	-0.817705	0.0907355	-0.781759	0.0946139	-0.512793	0.033563
19	family Bifidobacteriaceae	Oropharyngeal cancer (Geographic region: Europe）	20	0.0474609	35.588	-0.485612	0.0242334	-0.470959	0.030741	0.439721	0.571075	-0.604743	0.035829	-0.695364	0.156497	-0.6077	0.155654	-0.436255	0.0115392
20	family Desulfovibrionaceae	Oropharyngeal cancer (Geographic region: Europe）	9	0.0167848	27.1169	-0.731436	0.0479845	-0.752738	0.0253807	-1.34219	0.205074	-1.00813	0.0224364	-1.15985	0.108748	-1.1742	0.0705859	-0.880293	0.0328496
21	family Rhodospirillaceae	Oropharyngeal cancer (Geographic region: Europe）	14	0.0237776	24.863	0.426669	0.0418966	0.437368	0.0401149	0.561367	0.613082	0.446726	0.0875749	0.21655	0.644725	0.25081	0.619579	0.391224	0.00697815
22	family Rikenellaceae	Oropharyngeal cancer (Geographic region: Europe）	21	0.0345876	24.3691	-0.527931	0.0463477	-0.521041	0.0381863	-0.303372	0.732718	-0.749343	0.0369331	-1.1224	0.0985104	-1.04549	0.075343	-0.52207	0.0447883
23	genus Alistipes	Oropharyngeal cancer (Geographic region: Europe）	12	0.0190546	23.1365	-0.798705	0.0177792	-0.830596	0.0168448	-2.63329	0.130868	-0.894466	0.0466378	-1.39019	0.107703	-1.3108	0.109531	-0.814476	0.0208619
24	genus Clostridiuminnocuumgroup	Oropharyngeal cancer (Geographic region: Europe）	8	0.0144451	26.1936	-0.490426	0.0179109	-0.494249	0.0193279	-0.951016	0.373406	-0.545185	0.0290205	-0.64716	0.132244	-0.650111	0.130066	-0.3174	0.0513677
25	genus Hungatella	Oropharyngeal cancer (Geographic region: Europe）	4	0.00588228	21.1551	1.00629	0.000410176	1.02639	0.000956596	0.977078	0.826968	0.97377	0.00664417	0.945064	0.155014	0.913612	0.153259	1.00629	0.0159726
26	genus Lactobacillus	Oropharyngeal cancer (Geographic region: Europe）	10	0.0182737	26.6085	-0.528321	0.0171071	-0.526084	0.0217532	0.19792	0.776873	-0.515995	0.0897116	-1.0407	0.0832594	-0.995619	0.0796866	-0.499903	0.011739
27	genus Oscillospira	Oropharyngeal cancer (Geographic region: Europe）	8	0.0134187	24.307	-0.62556	0.0423025	-0.622628	0.0509184	1.35555	0.365721	-0.475602	0.243522	-1.07208	0.154074	-0.373837	0.618396	-0.405653	0.319931
28	genus Ruminococcaceae UCG010	Oropharyngeal cancer (Geographic region: Europe）	5	0.0104703	30.262	0.892844	0.0325292	0.902809	0.0355211	0.524338	0.729495	0.573623	0.284567	0.54658	0.450552	0.54658	0.493972	0.84454	0.0100404
29	unknown genus id2001	Oropharyngeal cancer (Geographic region: Europe）	10	0.0163742	23.7966	-0.563326	0.0339765	-0.562258	0.0374186	-1.23222	0.188836	-0.549174	0.112779	-0.477075	0.386575	-0.502321	0.372037	-0.513457	0.0145964
30	order Bifidobacteriales	Oropharyngeal cancer (Geographic region: Europe）	20	0.0474609	35.588	-0.485612	0.0242334	-0.470959	0.030741	0.439721	0.571075	-0.604743	0.0340312	-0.695364	0.160392	-0.6077	0.166787	-0.436255	0.0115392
31	order Victivallales	Oropharyngeal cancer (Geographic region: Europe）	6	0.0118451	28.5671	-0.750208	0.00128206	-0.759855	0.0018959	-0.627282	0.510469	-0.785806	0.00814408	-0.817705	0.105527	-0.781759	0.11997	-0.512793	0.033563
32	phylum Lentisphaerae	Oropharyngeal cancer (Geographic region: Europe）	7	0.0132256	27.3764	-0.802644	0.000222392	-0.811202	0.000404768	-0.754254	0.425797	-0.808171	0.00486645	-0.885245	0.0711963	-0.857988	0.0801673	-0.577902	0.0139562
33	class Lentisphaeria	Oral cavity cancer (Geographic region: Europe）	6	0.0118451	28.5671	-0.459937	0.0304382	-0.468574	0.0318079	0.303768	0.720583	-0.508445	0.0578276	-0.649244	0.159337	-0.604981	0.178343	-0.409194	0.00902971
34	family Prevotellaceae	Oral cavity cancer (Geographic region: Europe）	14	0.0251351	26.3191	0.503901	0.035997	0.526633	0.0330314	0.191672	0.822503	0.319934	0.331633	0.0978934	0.867512	0.153851	0.778176	0.413112	0.0700655
35	genus Alloprevotella	Oral cavity cancer (Geographic region: Europe）	6	0.0100498	24.1935	0.40125	0.0260912	0.416766	0.0266599	-0.351257	0.856456	0.377568	0.107907	0.177117	0.65546	0.14563	0.697968	0.283583	0.192259
36	genus Erysipelatoclostridium	Oral cavity cancer (Geographic region: Europe）	15	0.0245635	23.9901	0.489678	0.0234986	0.50723	0.0138272	-0.58855	0.492763	0.507467	0.0585686	0.536128	0.207598	0.536128	0.214972	0.495749	0.0277206
37	genus Eubacterium coprostanoligenes group	Oral cavity cancer (Geographic region: Europe）	13	0.0215034	24.1601	-0.61558	0.0326516	-0.631408	0.0316064	-1.06373	0.376399	-0.364074	0.356036	-0.215098	0.755717	-0.244817	0.706711	-0.577642	0.0163847
38	genus Intestinibacter	Oral cavity cancer (Geographic region: Europe）	12	0.018119	21.9795	0.553036	0.0255291	0.583248	0.0227549	-0.678219	0.408067	0.584083	0.0789106	0.933323	0.187197	0.92285	0.171954	0.553036	0.0472525
39	genus Intestinimonas	Oral cavity cancer (Geographic region: Europe）	15	0.027309	26.7468	-0.525012	0.0124926	-0.517764	0.0180503	-0.22302	0.687154	-0.580574	0.0485909	-0.827261	0.174266	-0.710775	0.147589	-0.457425	0.0159587
40	genus Parabacteroides	Oral cavity cancer (Geographic region: Europe）	6	0.0134878	32.5831	0.815094	0.032802	0.833144	0.0337857	1.19231	0.387479	1.13427	0.0289009	1.3367	0.1354	1.26515	0.115438	0.755974	0.0122208
41	genus Ruminococcaceae UCG009	Oral cavity cancer (Geographic region: Europe）	11	0.017594	23.272	-0.495555	0.0201788	-0.50392	0.0206537	-0.592314	0.542406	-0.613731	0.0331862	-0.674775	0.167603	-0.659955	0.16727	-0.526161	0.00110783
42	genus Ruminococcus gauvreauii group	Oral cavity cancer (Geographic region: Europe）	10	0.0170834	24.8452	0.731974	0.0417862	0.769802	0.0112978	3.41721	0.0384335	0.337746	0.439431	0.158625	0.838199	0.115243	0.866499	0.597446	0.123807
43	order Bacillales	Oral cavity cancer (Geographic region: Europe）	9	0.0165124	26.6695	-0.327679	0.0313154	-0.336732	0.0319674	-0.954048	0.227633	-0.278204	0.173752	-0.365409	0.269598	-0.345657	0.286339	-0.263452	0.0495249
44	order Victivallales	Oral cavity cancer (Geographic region: Europe）	6	0.0118451	28.5671	-0.459937	0.0304382	-0.468574	0.0318079	0.303768	0.720583	-0.508445	0.0514598	-0.649244	0.140006	-0.604981	0.181869	-0.409194	0.00902971
45	phylum Lentisphaerae	Oral cavity cancer (Geographic region: Europe）	7	0.0132256	27.3764	-0.464811	0.0189781	-0.471611	0.0204179	0.268919	0.748121	-0.477789	0.0727435	-0.581119	0.163728	-0.556785	0.165827	-0.4179	0.00318783
46	class Negativicutes	Oral cavity and pharyngeal cancer (Geographic region: North America）	11	0.0183985	24.3561	0.555127	0.0365584	0.564742	0.0365198	-0.18656	0.828046	0.516442	0.137735	0.413733	0.483216	0.454223	0.402256	0.376961	0.155804
47	family Prevotellaceae	Oral cavity and pharyngeal cancer (Geographic region: North America）	14	0.0251351	26.3191	-0.568424	0.0129205	-0.557021	0.00798469	-0.870292	0.303611	-0.780791	0.00632541	-0.797595	0.131435	-0.773745	0.110955	-0.466584	0.0577248
48	family Ruminococcaceae	Oral cavity and pharyngeal cancer (Geographic region: North America）	10	0.0181488	26.4233	-0.538155	0.0409977	-0.551614	0.0412948	-0.313633	0.615248	-0.238475	0.540218	-0.0229712	0.972592	-0.0440296	0.936664	-0.638426	0.0225361
49	genus Butyrivibrio	Oral cavity and pharyngeal cancer (Geographic region: North America）	11	0.0178584	23.6282	-0.243182	0.0425528	-0.247994	0.04312	-0.468914	0.357535	-0.198653	0.217581	-0.16318	0.542699	-0.156099	0.552337	-0.171597	0.152949
50	genus Eubacterium xylanophilum group	Oral cavity and pharyngeal cancer (Geographic region: North America）	8	0.0151956	27.5755	0.616543	0.0285501	0.637237	0.0285842	0.645428	0.488862	0.518046	0.186719	0.43759	0.507387	0.371176	0.521043	0.640455	0.0322989
51	genus Ruminiclostridium5	Oral cavity and pharyngeal cancer (Geographic region: North America）	9	0.0193533	31.3484	-0.666392	0.0297048	-0.686144	0.0297929	0.823754	0.533736	-0.316641	0.457944	-0.125465	0.861455	-0.114782	0.861208	-0.537813	0.0482531
52	order Rhodospirillales	Oral cavity and pharyngeal cancer (Geographic region: North America）	13	0.0209901	23.571	-0.334994	0.0491649	-0.342938	0.0482478	-0.346415	0.685337	-0.260674	0.244651	-0.387438	0.295808	-0.381334	0.378113	-0.31411	0.0220628
53	order Selenomonadales	Oral cavity and pharyngeal cancer (Geographic region: North America）	11	0.0183985	24.3561	0.555127	0.0365584	0.564742	0.0365198	-0.18656	0.828046	0.516442	0.13659	0.413733	0.478357	0.454223	0.387261	0.376961	0.155804
54	family Prevotellaceae	Oropharyngeal cancer (Geographic region: North America）	14	0.0251351	26.3191	-0.58667	0.0443117	-0.577551	0.0288472	-0.134123	0.899088	-0.648501	0.0552048	-0.593483	0.294409	-0.632291	0.240221	-0.489056	0.0857357
55	genus Adlercreutzia	Oropharyngeal cancer (Geographic region: North America）	8	0.0165406	30.0574	0.559095	0.0423513	0.578506	0.0413423	0.759622	0.576333	0.805928	0.0253065	0.882616	0.143451	0.890402	0.153887	0.26688	0.38297
56	genus Ruminiclostridium5	Oropharyngeal cancer (Geographic region: North America）	9	0.0193533	31.3484	-0.914873	0.0187968	-0.946936	0.0186446	0.262076	0.874404	-1.13864	0.0304844	-1.59444	0.111345	-1.58221	0.116327	-0.611588	0.108779
57	class Lentisphaeria	Oral cavity cancer (Geographic region: North America）	6	0.0118451	28.5671	-0.473591	0.0353031	-0.485748	0.0363554	-1.42015	0.166462	-0.487388	0.0885748	-0.503467	0.285778	-0.487494	0.305767	-0.346484	0.066485
58	genus Butyrivibrio	Oral cavity cancer (Geographic region: North America）	11	0.0178584	23.6282	-0.288057	0.0496733	-0.283872	0.056812	-0.362251	0.556029	-0.356969	0.0609311	-0.350981	0.263588	-0.350981	0.243322	-0.224597	0.0823145
59	genus Eubacterium nodatum group	Oral cavity cancer (Geographic region: North America）	10	0.0150567	21.8526	-0.365993	0.0125173	-0.356167	0.018038	-0.876822	0.215535	-0.180609	0.359287	-0.104801	0.749056	-0.104801	0.768776	-0.365992	0.0242519
60	genus Eubacterium xylanophilum group	Oral cavity cancer (Geographic region: North America）	8	0.0151956	27.5755	0.798893	0.0207989	0.825462	0.0211322	1.01347	0.385119	0.942844	0.0432189	1.1723	0.154491	0.998241	0.213728	0.795575	0.0159139
61	genus Marvinbryantia	Oral cavity cancer (Geographic region: North America）	8	0.0151107	27.419	0.830109	0.0329381	0.873358	0.0118346	-1.66632	0.234878	1.3413	0.00323309	1.43054	0.0526833	1.40844	0.0573021	0.705044	0.0584686
62	genus Oscillibacter	Oral cavity cancer (Geographic region: North America）	12	0.0216854	26.4017	-0.43241	0.0477666	-0.431917	0.0517882	-0.643739	0.453125	-0.32649	0.240827	-0.288284	0.551815	-0.294798	0.532423	-0.254027	0.21117
63	order Burkholderiales	Oral cavity cancer (Geographic region: North America）	10	0.0186801	27.2115	-0.680141	0.0403554	-0.686499	0.0430347	-1.72117	0.186741	-0.558373	0.214734	-0.524965	0.481596	-0.458737	0.513445	-0.597093	0.0363012
64	order Rhodospirillales	Oral cavity cancer (Geographic region: North America）	13	0.0209901	23.571	-0.458174	0.027733	-0.450659	0.0336733	0.233887	0.822949	-0.411941	0.136317	-0.449104	0.375524	-0.433612	0.396111	-0.428852	0.0145283
65	order Victivallales	Oral cavity cancer (Geographic region: North America）	6	0.0118451	28.5671	-0.473591	0.0353031	-0.485748	0.0363554	-1.42015	0.166462	-0.487388	0.0840829	-0.503467	0.322077	-0.487494	0.295175	-0.346484	0.066485
66	class Actinobacteria	Oral and oropharyngeal cancer (UK Biobank）	22	0.0470116	32.0268	-0.000932789	0.0164814	-0.000948865	0.0175274	-0.000838165	0.396049	-0.00119653	0.036886	-0.0014615	0.183885	-0.00129501	0.126874	-0.000939725	0.0138636
67	class Betaproteobacteria	Oral and oropharyngeal cancer (UK Biobank）	12	0.0231262	28.1973	0.00145556	0.0193789	0.00148756	0.0193542	0.00107543	0.633518	0.00128404	0.127757	0.000965796	0.488753	0.000965796	0.482105	0.00118513	0.00996358
68	family Bifidobacteriaceae	Oral and oropharyngeal cancer (UK Biobank）	21	0.0491134	35.1319	-0.000849043	0.0345869	-0.000857259	0.0361406	-0.00110496	0.441907	-0.000969908	0.0967362	-0.00155945	0.129483	-0.00129002	0.107425	-0.000649469	0.0989852
69	genus Bifidobacterium	Oral and oropharyngeal cancer (UK Biobank）	18	0.0415531	34.4115	-0.00109864	0.00707425	-0.00110638	0.0075911	-0.00141881	0.218422	-0.00121191	0.0282111	-0.00135425	0.130973	-0.00119466	0.100448	-0.00103957	0.00624575
70	genus Butyrivibrio	Oral and oropharyngeal cancer (UK Biobank）	13	0.0210651	23.657	-0.00059332	0.0293061	-0.000593847	0.0322042	-0.00147891	0.225492	-0.000571445	0.113968	-0.000578079	0.344719	-0.000597845	0.316054	-0.000566763	0.0128238
71	genus Prevotella9	Oral and oropharyngeal cancer (UK Biobank）	14	0.0275724	28.9436	-0.0009036	0.0292943	-0.000909016	0.033423	-0.000773206	0.530746	-0.000948388	0.0971748	-0.00149063	0.152445	-0.00103493	0.271002	-0.000682186	0.0641022
72	genus Ruminococcaceae UCG004	Oral and oropharyngeal cancer (UK Biobank）	8	0.0137744	24.9605	-0.00125545	0.046232	-0.00130579	0.0291972	-0.00176133	0.603179	-0.00133622	0.0970063	-0.00235003	0.133338	-0.00202393	0.212179	-0.00129995	0.0490861
73	genus Veillonella	Oral and oropharyngeal cancer (UK Biobank）	7	0.0133968	27.7354	0.00148567	0.0238997	0.00155107	0.0110138	0.00329129	0.343249	0.00211406	0.0137835	0.00211394	0.155141	0.00212752	0.115849	0.00110467	0.154443
74	order Bifidobacteriales	Oral and oropharyngeal cancer (UK Biobank）	21	0.0491134	35.1319	-0.000849043	0.0345869	-0.000857259	0.0361406	-0.00110496	0.441907	-0.000969908	0.088482	-0.00155945	0.137409	-0.00129002	0.108496	-0.000649469	0.0989852
75	order Burkholderiales	Oral and oropharyngeal cancer (UK Biobank）	11	0.0202086	26.8018	0.00146381	0.0230524	0.00145991	0.0258161	0.000818426	0.711487	0.00109713	0.195551	0.000840346	0.548693	0.000840346	0.555474	0.00122473	0.00551221
76	class Betaproteobacteria	Oral cavity cancer (UK Biobank）	12	0.0231262	28.1973	0.00110409	0.0157642	0.00116129	0.00611216	0.00238618	0.174169	0.000696186	0.229348	0.000310462	0.791609	0.000206977	0.855225	0.000751132	0.0839583
77	family Alcaligenaceae	Oral cavity cancer (UK Biobank）	13	0.0274707	31.0539	0.000952212	0.0252363	0.000990914	0.0154309	0.000779977	0.684746	0.000703277	0.208835	0.000527631	0.606739	0.000466134	0.657075	0.000968227	0.0109201
78	family Pasteurellaceae	Oral cavity cancer (UK Biobank）	14	0.0269229	28.2429	0.000510319	0.0380809	0.000516256	0.0402861	0.00111677	0.0702219	0.000547717	0.118781	0.000574524	0.308375	0.000574524	0.304948	0.000398272	0.0620989
79	genus Butyrivibrio	Oral cavity cancer (UK Biobank）	13	0.0210651	23.657	-0.000368777	0.0382475	-0.00037499	0.0382958	-0.00102194	0.201839	-0.000378234	0.108757	4.88978e-05	0.907093	3.76325e-05	0.931386	-0.000294534	0.059569
80	genus Clostridium sensustricto1	Oral cavity cancer (UK Biobank）	7	0.0132289	27.3831	-0.00132318	0.00187116	-0.00136606	0.00143897	-0.00196115	0.09595	-0.00101096	0.0821155	-0.000942274	0.32194	-0.000963295	0.203911	-0.00126011	0.00937389
81	genus Eggerthella	Oral cavity cancer (UK Biobank）	9	0.0132239	21.287	-0.000520816	0.0482081	-0.000532855	0.0482452	-0.000437116	0.713028	-0.000527583	0.146616	-0.000529872	0.348325	-0.000505138	0.364108	-0.000520816	0.0357837
82	genus Eubacterium fissicatena group	Oral cavity cancer (UK Biobank）	9	0.013453	21.6607	0.0004874	0.0315545	0.000499836	0.0316751	0.000540587	0.667015	0.000281167	0.366602	0.000272975	0.579017	0.000268105	0.550867	0.0004874	0.0262147
83	order Bacillales	Oral cavity cancer (UK Biobank）	9	0.0165124	26.6695	0.000563787	0.00886705	0.000587886	0.00752667	0.00277419	0.0256605	0.000463375	0.0991025	0.000471103	0.322115	0.000450204	0.347448	0.000303884	0.245731
84	order Burkholderiales	Oral cavity cancer (UK Biobank）	11	0.0202086	26.8018	0.00129047	0.00365912	0.00133073	0.0023199	0.00187111	0.256569	0.00106999	0.0720603	0.000213973	0.846683	0.000120053	0.913297	0.000927162	0.0548235
85	order Pasteurellales	Oral cavity cancer (UK Biobank）	14	0.0269229	28.2429	0.000510319	0.0380809	0.000516256	0.0402861	0.00111677	0.0702219	0.000547717	0.113361	0.000574524	0.310143	0.000574524	0.298849	0.000398272	0.0620989
86	class Actinobacteria	Oropharyngeal cancer (UK Biobank）	22	0.0470116	32.0268	-0.000765126	0.0104699	-0.000771323	0.0116984	-0.000671084	0.376893	-0.000690463	0.112961	-0.000626616	0.402173	-0.000747812	0.225033	-0.000747895	0.00496682
87	family Bifidobacteriaceae	Oropharyngeal cancer (UK Biobank）	21	0.0491134	35.1319	-0.000645994	0.0364024	-0.000651781	0.0379833	-0.000991433	0.370584	-0.000761872	0.0718513	-0.000771221	0.318371	-0.000821591	0.181068	-0.000517689	0.0743958
88	family Peptostreptococcaceae	Oropharyngeal cancer (UK Biobank）	12	0.0224739	27.3837	0.000932369	0.0371021	0.000978832	0.0126734	0.00234093	0.022257	0.000900688	0.0988925	0.00026159	0.814451	0.000484612	0.646595	0.000681145	0.138795
89	genus Bifidobacterium	Oropharyngeal cancer (UK Biobank）	18	0.0415531	34.4115	-0.000797923	0.0109061	-0.000802422	0.0112564	-0.00173645	0.0581685	-0.000800737	0.0528956	-0.000613256	0.363828	-0.000809577	0.182551	-0.000805019	0.000707274
90	order Bifidobacteriales	Oropharyngeal cancer (UK Biobank）	21	0.0491134	35.1319	-0.000645994	0.0364024	-0.000651781	0.0379833	-0.000991433	0.370584	-0.000761872	0.0787737	-0.000771221	0.282316	-0.000821591	0.162762	-0.000517689	0.0743958
	Table S3.Results of secondary MR analysis.Secondary MR Analysis used a relaxed threshold criterion (1e-05) to extract instrumental variables for MR Analysis, and a total of 90 causal relationships (58 microbial characteristics) were obtained. No. SNP：number of SNPs
