# Supplementary material for: Mendelian randomization analysis to investigate the gut microbiome in oral and oropharyngeal cancer
Source: Front Cell Infect Microbiol. 2024 Jan 4;13:1210807. doi: 10.3389/fcimb.2023.1210807 (PMC10794669; doi:10.3389/fcimb.2023.1210807)
Supplement: Supplementary file 4 [file Table_4.xlsx]

## Sheet: Table S4
	Bacterial taxa exposure	oral and oropharyngeal cancer/trait (outcome)	No.SNP	Pleiotropy		Heterogenenity		MR steiger directionality
				MR-PRESSO Global P-value	MR-egger P-value	MR-egger P-value	IVW test P-value	correct causal direction	steiger P-value	snp_r2.exposure	snp_r2.outcome
1	class Lentisphaeria	Oral cavity and pharyngeal cancer (Geographic region: Europe）	6	0.87	0.615921	0.818529	0.870736	TRUE	3.4547e-05	0.0118451	0.00186537
2	class Mollicutes	Oral cavity and pharyngeal cancer (Geographic region: Europe）	12	0.347	0.776972	0.233748	0.297831	TRUE	1.38217e-06	0.017943	0.00332995
3	family Bacteroidaceae	Oral cavity and pharyngeal cancer (Geographic region: Europe）	8	0.56	0.331071	0.680721	0.649223	TRUE	4.76944e-07	0.0152628	0.00192219
4	family Prevotellaceae	Oral cavity and pharyngeal cancer (Geographic region: Europe）	14	0.527	0.961813	0.308609	0.382341	TRUE	2.00411e-10	0.0251351	0.00340755
5	genus Alistipes	Oral cavity and pharyngeal cancer (Geographic region: Europe）	12	0.187	0.565976	0.113066	0.137308	TRUE	1.9904e-06	0.0190546	0.00397116
6	genus Bacteroides	Oral cavity and pharyngeal cancer (Geographic region: Europe）	8	0.573	0.331071	0.680721	0.649223	TRUE	4.76944e-07	0.0152628	0.00192219
7	genus Christensenellaceae R 7group	Oral cavity and pharyngeal cancer (Geographic region: Europe）	8	0.585	0.322313	0.912308	0.861784	TRUE	3.82e-06	0.0131534	0.00172029
8	genus Eubacterium coprostanoligenes group	Oral cavity and pharyngeal cancer (Geographic region: Europe）	13	0.644	0.367924	0.640888	0.644384	TRUE	1.46e-09	0.0215034	0.00262084
9	genus Hungatella	Oral cavity and pharyngeal cancer (Geographic region: Europe）	4	0.364	0.965438	0.154333	0.290734	TRUE	0.0844923	0.00588228	0.00242971
10	genus Intestinibacter	Oral cavity and pharyngeal cancer (Geographic region: Europe）	12	0.759	0.523731	0.699584	0.73919	TRUE	4.01734e-08	0.018119	0.00228754
11	genus Lachnospiraceae UCG008	Oral cavity and pharyngeal cancer (Geographic region: Europe）	12	0.846	0.993472	0.85907	0.907357	TRUE	1.82e-09	0.020904	0.00246637
12	genus Parabacteroides	Oral cavity and pharyngeal cancer (Geographic region: Europe）	6	0.473	0.849643	0.216251	0.322271	TRUE	5.26763e-05	0.0134878	0.00271755
13	genus Ruminococcus2	Oral cavity and pharyngeal cancer (Geographic region: Europe）	14	0.706	0.613476	0.634142	0.688887	TRUE	6.74994e-09	0.0207091	0.00274686
14	unknown genus	Oral cavity and pharyngeal cancer (Geographic region: Europe）	12	0.767	0.183549	0.849354	0.7469	TRUE	1.24864e-07	0.0179285	0.00253556
15	order Victivallales	Oral cavity and pharyngeal cancer (Geographic region: Europe）	6	0.85	0.615921	0.818529	0.870736	TRUE	3.45e-05	0.0118451	0.00186537
16	phylum Lentisphaerae	Oral cavity and pharyngeal cancer (Geographic region: Europe）	7	0.859	0.687796	0.833238	0.890674	TRUE	4.40882e-05	0.0132256	0.00253195
17	phylum Tenericutes	Oral cavity and pharyngeal cancer (Geographic region: Europe）	12	0.34	0.776972	0.233748	0.297831	TRUE	1.38217e-06	0.017943	0.00332995
18	class Lentisphaeria	Oropharyngeal cancer (Geographic region: Europe）	6	0.559	0.890408	0.827005	0.91081	TRUE	0.00288373	0.0118451	0.003134
19	family Bifidobacteriaceae	Oropharyngeal cancer (Geographic region: Europe）	20	0.915	0.221679	0.923163	0.891503	TRUE	6.58456e-17	0.0474609	0.00519368
20	family Desulfovibrionaceae	Oropharyngeal cancer (Geographic region: Europe）	9	0.236	0.510614	0.219237	0.255115	TRUE	0.001681	0.0167848	0.00548264
21	family Rhodospirillaceae	Oropharyngeal cancer (Geographic region: Europe）	14	0.982	0.901055	0.925786	0.952561	TRUE	3.56401e-09	0.0237776	0.00249657
22	family Rikenellaceae	Oropharyngeal cancer (Geographic region: Europe）	21	0.347	0.790197	0.210651	0.254724	TRUE	8.93046e-09	0.0345876	0.00727017
23	genus Alistipes	Oropharyngeal cancer (Geographic region: Europe）	12	0.574	0.268065	0.507606	0.474281	TRUE	3.56412e-05	0.0190546	0.00422489
24	genus Clostridiuminnocuumgroup	Oropharyngeal cancer (Geographic region: Europe）	8	0.822	0.650738	0.985302	0.9901	TRUE	2.70217e-05	0.0144451	0.00209554
25	genus Hungatella	Oropharyngeal cancer (Geographic region: Europe）	4	0.723	0.994734	0.463194	0.673236	TRUE	0.323182	0.00588228	0.00349659
26	genus Lactobacillus	Oropharyngeal cancer (Geographic region: Europe）	10	0.819	0.28777	0.664343	0.622143	TRUE	1.22004e-05	0.0182737	0.00334403
27	genus Oscillospira	Oropharyngeal cancer (Geographic region: Europe）	8	0.314	0.192894	0.729475	0.56816	TRUE	0.000513476	0.0134187	0.0029451
28	genus Ruminococcaceae UCG010	Oropharyngeal cancer (Geographic region: Europe）	5	0.881	0.797735	0.779372	0.883203	TRUE	0.00114273	0.0104703	0.00198553
29	unknown genus	Oropharyngeal cancer (Geographic region: Europe）	10	0.92	0.435961	0.895583	0.896451	TRUE	4.54352e-06	0.0163742	0.00218536
30	order Bifidobacteriales	Oropharyngeal cancer (Geographic region: Europe）	20	0.898	0.221679	0.923163	0.891503	TRUE	6.58456e-17	0.0474609	0.00519368
31	order Victivallales	Oropharyngeal cancer (Geographic region: Europe）	6	0.555	0.890408	0.827005	0.91081	TRUE	0.00288373	0.0118451	0.003134
32	phylum Lentisphaerae	Oropharyngeal cancer (Geographic region: Europe）	7	0.559	0.956438	0.875099	0.936258	TRUE	0.00360767	0.0132256	0.00402463
33	class Lentisphaeria	Oral cavity cancer (Geographic region: Europe）	6	0.911	0.373047	0.864547	0.808432	TRUE	0.000151756	0.0118451	0.00180061
34	family Prevotellaceae	Oral cavity cancer (Geographic region: Europe）	14	0.616	0.703389	0.449302	0.518885	TRUE	5.57816e-08	0.0251351	0.00409735
35	genus Alloprevotella	Oral cavity cancer (Geographic region: Europe）	6	0.272	0.699054	0.326467	0.435905	TRUE	0.00524902	0.0100498	0.00263333
36	genus Erysipelatoclostridium	Oral cavity cancer (Geographic region: Europe）	15	0.371	0.204384	0.337252	0.281987	TRUE	2.46008e-06	0.0245635	0.00559565
37	genus Eubacterium coprostanoligenes group	Oral cavity cancer (Geographic region: Europe）	13	0.894	0.696049	0.810064	0.856031	TRUE	7.42112e-08	0.0215034	0.00278446
38	genus Intestinibacter	Oral cavity cancer (Geographic region: Europe）	12	0.469	0.129553	0.602018	0.442952	TRUE	3.24775e-05	0.018119	0.00385205
39	genus Intestinimonas	Oral cavity cancer (Geographic region: Europe）	15	0.732	0.555502	0.515646	0.565178	TRUE	1.62774e-08	0.027309	0.00450084
40	genus Parabacteroides	Oral cavity cancer (Geographic region: Europe）	6	0.84	0.763268	0.474838	0.604713	TRUE	0.000106353	0.0134878	0.00233085
41	genus Ruminococcaceae UCG009	Oral cavity cancer (Geographic region: Europe）	11	0.971	0.917735	0.933801	0.961927	TRUE	2.50418e-06	0.017594	0.00253637
42	genus Ruminococcus gauvreauii group	Oral cavity cancer (Geographic region: Europe）	10	0.117	0.0810137	0.321858	0.127662	TRUE	0.000673869	0.0170834	0.00509428
43	order Bacillales	Oral cavity cancer (Geographic region: Europe）	9	0.719	0.403955	0.582843	0.599771	TRUE	1.07789e-05	0.0165124	0.0026583
44	order Victivallales	Oral cavity cancer (Geographic region: Europe）	6	0.91	0.373047	0.864547	0.808432	TRUE	0.000151756	0.0118451	0.00180061
45	phylum Lentisphaerae	Oral cavity cancer (Geographic region: Europe）	7	0.962	0.382826	0.933419	0.897459	TRUE	5.79503e-05	0.0132256	0.00198648
46	class Negativicutes	Oral cavity and pharyngeal cancer (Geographic region: North America）	11	0.503	0.372834	0.916126	0.903702	TRUE	5.20128e-07	0.0183985	0.00268715
47	family Prevotellaceae	Oral cavity and pharyngeal cancer (Geographic region: North America）	14	0.148	0.703522	0.183396	0.22928	TRUE	8.96017e-07	0.0251351	0.00591637
48	family Ruminococcaceae	Oral cavity and pharyngeal cancer (Geographic region: North America）	10	0.475	0.684364	0.345894	0.422947	TRUE	1.10888e-05	0.0181488	0.003768
49	genus Butyrivibrio	Oral cavity and pharyngeal cancer (Geographic region: North America）	11	0.501	0.641411	0.731768	0.788285	TRUE	1.06731e-06	0.0178584	0.00271993
50	genus Eubacterium xylanophilum group	Oral cavity and pharyngeal cancer (Geographic region: North America）	8	0.452	0.973338	0.449707	0.566974	TRUE	9.34815e-05	0.0151956	0.00336155
51	genus Ruminiclostridium5	Oral cavity and pharyngeal cancer (Geographic region: North America）	9	0.486	0.261755	0.520458	0.467745	TRUE	2.60096e-06	0.0193533	0.00368731
52	order Rhodospirillales	Oral cavity and pharyngeal cancer (Geographic region: North America）	13	0.912	0.98907	0.817119	0.8722	TRUE	5.9022e-09	0.0209901	0.00228233
53	order Selenomonadales	Oral cavity and pharyngeal cancer (Geographic region: North America）	11	0.507	0.372834	0.916126	0.903702	TRUE	5.20128e-07	0.0183985	0.00268715
54	family Prevotellaceae	Oropharyngeal cancer (Geographic region: North America）	14	0.251	0.656003	0.166309	0.20565	TRUE	3.52529e-05	0.0251351	0.00659397
55	genus Adlercreutzia	Oropharyngeal cancer (Geographic region: North America）	8	0.128	0.87818	0.369441	0.479513	TRUE	0.00172035	0.0165406	0.00486102
56	genus Ruminiclostridium5	Oropharyngeal cancer (Geographic region: North America）	9	0.19	0.472548	0.5702	0.611645	TRUE	0.00077848	0.0193533	0.00579152
57	class Lentisphaeria	Oral cavity cancer (Geographic region: North America）	6	0.716	0.307511	0.754363	0.659341	TRUE	0.00104683	0.0118451	0.00222142
58	genus Butyrivibrio	Oral cavity cancer (Geographic region: North America）	11	0.764	0.899993	0.784561	0.850735	TRUE	2.52484e-05	0.0178584	0.00297956
59	genus Eubacterium nodatum group	Oral cavity cancer (Geographic region: North America）	10	0.593	0.444566	0.533184	0.566831	TRUE	0.00156174	0.0150567	0.00401013
60	genus Eubacterium xylanophilum group	Oral cavity cancer (Geographic region: North America）	8	0.686	0.841172	0.475737	0.588199	TRUE	0.00118191	0.0151956	0.00389157
61	genus Marvinbryantia	Oral cavity cancer (Geographic region: North America）	8	0.334	0.0861172	0.505506	0.218058	TRUE	0.00393338	0.0151107	0.00473608
62	genus Oscillibacter	Oral cavity cancer (Geographic region: North America）	12	0.546	0.795832	0.748042	0.812758	TRUE	5.30174e-06	0.0216854	0.00384642
63	order Burkholderiales	Oral cavity cancer (Geographic region: North America）	10	0.748	0.389764	0.755203	0.75493	TRUE	2.63736e-05	0.0186801	0.00334753
64	order Rhodospirillales	Oral cavity cancer (Geographic region: North America）	13	0.897	0.5029	0.825912	0.848243	TRUE	4.38065e-06	0.0209901	0.00346239
65	order Victivallales	Oral cavity cancer (Geographic region: North America）	6	0.749	0.307511	0.754363	0.659341	TRUE	0.00104683	0.0118451	0.00222142
66	class Actinobacteria	Oral and oropharyngeal cancer (UK Biobank）	22	0.606	0.915883	0.501388	0.564152	TRUE	3.28916e-136	0.0470116	7.51402e-05
67	class Betaproteobacteria	Oral and oropharyngeal cancer (UK Biobank）	12	0.917	0.859741	0.79767	0.856961	TRUE	3.45217e-67	0.0231262	3.25687e-05
68	family Bifidobacteriaceae	Oral and oropharyngeal cancer (UK Biobank）	21	0.411	0.851473	0.559766	0.621571	TRUE	2.3234e-142	0.0491134	7.93549e-05
69	genus Bifidobacterium	Oral and oropharyngeal cancer (UK Biobank）	18	0.805	0.759858	0.852344	0.887692	TRUE	1.57823e-120	0.0415531	6.14565e-05
70	genus Butyrivibrio	Oral and oropharyngeal cancer (UK Biobank）	13	0.885	0.445459	0.831264	0.843012	TRUE	4.5902e-61	0.0210651	3.24763e-05
71	genus Prevotella9	Oral and oropharyngeal cancer (UK Biobank）	14	0.53	0.90935	0.415318	0.495276	TRUE	8.07044e-79	0.0275724	5.54642e-05
72	genus Ruminococcaceae UCG004	Oral and oropharyngeal cancer (UK Biobank）	8	0.401	0.877254	0.215583	0.302248	TRUE	2.59949e-39	0.0137744	3.76719e-05
73	genus Veillonella	Oral and oropharyngeal cancer (UK Biobank）	7	0.015	0.581612	0.215228	0.271821	TRUE	3.30563e-37	0.0133968	5.88137e-05
74	order Bifidobacteriales	Oral and oropharyngeal cancer (UK Biobank）	21	0.383	0.851473	0.559766	0.621571	TRUE	2.3234e-142	0.0491134	7.93549e-05
75	order Burkholderiales	Oral and oropharyngeal cancer (UK Biobank）	11	0.971	0.759473	0.944527	0.965907	TRUE	3.60358e-59	0.0202086	2.42043e-05
76	class Betaproteobacteria	Oral cavity cancer (UK Biobank）	12	0.213	0.431324	0.222744	0.239034	TRUE	2.10659e-65	0.0231262	5.98033e-05
77	family Alcaligenaceae	Oral cavity cancer (UK Biobank）	13	0.439	0.926195	0.23643	0.303937	TRUE	1.36798e-77	0.0274707	7.07742e-05
78	family Pasteurellaceae	Oral cavity cancer (UK Biobank）	14	0.689	0.253204	0.581203	0.541031	TRUE	1.55278e-77	0.0269229	4.57447e-05
79	genus Butyrivibrio	Oral cavity cancer (UK Biobank）	13	0.769	0.391027	0.874892	0.872161	TRUE	4.3353e-61	0.0210651	3.21039e-05
80	genus Clostridium sensustricto1	Oral cavity cancer (UK Biobank）	7	0.494	0.486643	0.310051	0.35616	TRUE	5.15825e-37	0.0132289	5.22012e-05
81	genus Eggerthella	Oral cavity cancer (UK Biobank）	9	0.789	0.942012	0.67106	0.766648	TRUE	1.47034e-38	0.0132239	2.36018e-05
82	genus Eubacterium fissicatena group	Oral cavity cancer (UK Biobank）	9	0.778	0.965381	0.660779	0.758074	TRUE	4.38615e-39	0.013453	2.5775e-05
83	order Bacillales	Oral cavity cancer (UK Biobank）	9	0.106	0.0547513	0.8805	0.399869	TRUE	1.66072e-46	0.0165124	5.19374e-05
84	order Burkholderiales	Oral cavity cancer (UK Biobank）	11	0.224	0.702649	0.280288	0.348067	TRUE	5.80163e-57	0.0202086	5.77821e-05
85	order Pasteurellales	Oral cavity cancer (UK Biobank）	14	0.676	0.253204	0.581203	0.541031	TRUE	1.55278e-77	0.0269229	4.57447e-05
86	class Actinobacteria	Oropharyngeal cancer (UK Biobank）	22	0.858	0.89135	0.689119	0.743452	TRUE	5.48868e-137	0.0470116	6.48422e-05
87	family Bifidobacteriaceae	Oropharyngeal cancer (UK Biobank）	21	0.496	0.742464	0.683509	0.734125	TRUE	9.86138e-143	0.0491134	7.42637e-05
88	family Peptostreptococcaceae	Oropharyngeal cancer (UK Biobank）	12	0.115	0.0957077	0.358808	0.196686	TRUE	1.53243e-63	0.0224739	5.88428e-05
89	genus Bifidobacterium	Oropharyngeal cancer (UK Biobank）	18	0.978	0.25286	0.989712	0.980086	TRUE	7.4311e-122	0.0415531	4.52369e-05
90	order Bifidobacteriales	Oropharyngeal cancer (UK Biobank）	21	0.554	0.742464	0.683509	0.734125	TRUE	9.86138e-143	0.0491134	7.42637e-05
Table S4. Sensitivity analyses. We assessed the robustness of the results using sensitivity analysis and tested heterogeneity using Cochran's Q-test in the IVW test and MR-Egger regression. We conducted MR-PRESSO tests to correct for horizontal pleiotropic effect by removing the IV outliers. MR-Egger regression was used to estimate the effect of pleiotropy; it produced a more robust pleiotropy-co…
