# Supplementary material for: Mendelian randomization analysis to investigate the gut microbiome in oral and oropharyngeal cancer
Source: Front Cell Infect Microbiol. 2024 Jan 4;13:1210807. doi: 10.3389/fcimb.2023.1210807 (PMC10794669; doi:10.3389/fcimb.2023.1210807)
Supplement: Supplementary file 5 [file Table_5.xlsx]

## Sheet: Table S5
	Was it included in the meta-analysis?			model	OR	95%-CI	z	p-value	Quantifying heterogeneity:				Test of heterogeneity:
	Oral cavity and pharyngeal cancer (Geographic region: Europe)id: ieu-b-89	Oral cavity and pharyngeal cancer (Geographic region: North America)id: ieu-b-90	Oral cavity and pharyngeal cancer (UK Biobank)id: ieu-b-4962						tau^2	tau	I^2	H	Q	d.f.	p-value
classLentisphaeria	Yes	Yes	Yes	Common effect model	0.9994	[0.9984; 1.0005]	-1.1	0.2734	0.0576 [0.0047; 2.4250]	0.2399 [0.0688; 1.5573]	80.7% [39.6%; 93.9%]	2.28 [1.29; 4.03]	10.39	2	0.0056
				Random effects model	0.7987	[0.5835; 1.0932]	-1.4	0.1604
genusButyrivibrio	Yes	Yes	Yes	Common effect model	0.9994	[0.9989; 0.9999]	-2.18	0.029	0.0085 [0.0000; 0.7841]	0.0922 [0.0000; 0.8855]	51.2% [0.0%; 85.9%]	1.43 [1.00; 2.66]	4.1	2	0.129
				Random effects model	0.9485	[0.8251; 1.0903]	-0.74	0.4568
genusRuminococcus2	Yes	Yes	Yes	Common effect model	1	[0.9990; 1.0010]	0.02	0.9861	0.0409 [0.0000; 3.5124]	0.2023 [0.0000; 1.8742]	62.6% [0.0%; 89.3%]	1.63 [1.00; 3.06]	5.34	2	0.0692
				Random effects model	0.9212	[0.6951; 1.2207]	-0.57	0.5677
orderVictivallales	Yes	Yes	Yes	Common effect model	0.9994	[0.9984; 1.0005]	-1.1	0.2734	0.0576 [0.0047; 2.4250]	0.2399 [0.0688; 1.5573]	80.7% [39.6%; 93.9%]	2.28 [1.29; 4.03]	10.39	2	0.0056
				Random effects model	0.7987	[0.5835; 1.0932]	-1.4	0.1604
phylumLentisphaerae	Yes	Yes	Yes	Common effect model	0.9994	[0.9985; 1.0003]	-1.29	0.1964	0.0659 [0.0082; 2.8785]	0.2568 [0.0903; 1.6966]	84.8% [55.1%; 94.9%]	2.57 [1.49; 4.42]	13.19	2	0.0014
				Random effects model	0.791	[0.5711; 1.0956]	-1.41	0.1583
Table S5. Meta analysis of oral cavity and pharyngeal cancer.OR: odds ratio.
