# Supplementary material for: Mendelian randomization analysis to investigate the gut microbiome in oral and oropharyngeal cancer
Source: Front Cell Infect Microbiol. 2024 Jan 4;13:1210807. doi: 10.3389/fcimb.2023.1210807 (PMC10794669; doi:10.3389/fcimb.2023.1210807)
Supplement: Supplementary file 6 [file Table_6.xlsx]

## Sheet: Table S6
	Was it included in the meta-analysis?			model	OR	95%-CI	z	p-value	tau^2	tau	I^2	H	Q	d.f.	p-value
	Oral cavity cancer (Geographic region: Europe)id: ieu-b-94	Oral cavity cancer (Geographic region: North America)id: ieu-b-93	Oral cavity cancer (UK Biobank)id: ieu-b-4961
genusEubacteriumxylanophilumgroup	Yes	Yes	Yes	Common effect model	1.0004	[0.9995; 1.0012]	0.92	0.3601	0.1029[0.0000;7.1317];	0.3208[0.0000;2.6705]	0.636[0.0%;89.6%];	1.66[1.00;3.10]	5.49	2	0.0641
				Random effects model	1.2514	[0.7962; 1.9666]	0.97	0.331
genusParabacteroides	Yes	Yes	Yes	Common effect model	1.0001	[0.9990; 1.0011]	0.1	0.9183	0[0.0000;2.1670];	0[0.0000;1.4721]	0[0.0%;89.6%];	1[1.00;3.10]	1.29	2	0.5243
				Random effects model	1.0001	[0.9990; 1.0011]	0.1	0.9183
genusRuminococcusgauvreauiigroup	Yes	Yes	Yes	Common effect model	1.0003	[0.9994; 1.0013]	0.7	0.4849	0.1775[0.0000;13.3382];	0.4213[0.0000;3.6521]	0.674[0.0%;90.6%];	1.75[1.00;3.26]	6.13	2	0.0465
				Random effects model	1.066	[0.6142; 1.8499]	0.23	0.8203
Table S6. Meta analysis of oral cancer.OR: odds ratio.
