# Supplementary material for: Mendelian randomization analysis to investigate the gut microbiome in oral and oropharyngeal cancer
Source: Front Cell Infect Microbiol. 2024 Jan 4;13:1210807. doi: 10.3389/fcimb.2023.1210807 (PMC10794669; doi:10.3389/fcimb.2023.1210807)
Supplement: Supplementary file 7 [file Table_7.xlsx]

## Sheet: Table S7
	Was it included in the meta-analysis?			model	OR	95%-CI	z	p-value	Quantifying heterogeneity:				Test of heterogeneity:
	Oropharyngeal cancer (Geographic region: Europe)id: ieu-b-96	Oropharyngeal cancer (Geographic region: North America)id: ieu-b-97	Oropharyngeal cancer (UK Biobank)id: ieu-b-4968						tau^2	tau	I^2	H	Q	d.f.	p-value
genusRuminococcaceaeUCG010	Yes	Yes	Yes	Common effect model	1.0001	[0.9987; 1.0014]	0.09	0.9254	0.2601[0.0000;19.5245];	0.51[0.0000;4.4187]	0.672[0.0%;90.5%];	1.75[1.00;3.25]	6.1	2	0.0474
				Random effects model	1.1082	[0.5659; 2.1703]	0.3	0.7644
Table S7. Meta analysis of oropharyngeal cancer.OR: odds ratio.
